# Supplementary material for: trans-Dichloridobis(triphenyl­phosphine)palladium(II)
Source: Acta Crystallogr Sect E Struct Rep Online. 2008 Apr 4;64(Pt 5):m621. doi: 10.1107/S1600536808008337 (PMC2961313; doi:10.1107/S1600536808008337)
Supplement: Supplementary file 1 [file e-64-0m621-sup1.cif]

##############################################################################
###                                                                        ###
###        Electronic paper (Acta Crystallographica Section E)             ###
###                                                                        ###
##############################################################################
#                                                                            #
# This CIF contains the data in a paper accepted for publication in Acta     #
# Crystallographica Section E. It conforms to the requirements of Notes      #
# for Authors for Section E, and has been peer reviewed under the auspices   #
# of the IUCr Commission on Journals.                                        #
#                                                                            #
# Full details of the Crystallographic Information File format               #
# are given in the paper "The Crystallographic Information File (CIF):       #
# a New Standard Archive File for Crystallography" by S. R. Hall, F. H.      #
# Allen and I. D. Brown [Acta Cryst. (1991), A47, 655-685].                  #
#                                                                            #
# The current version of the core CIF dictionary is obtainable from          #
# ftp://ftp.iucr.org/pub/cif_core.dic. The current version number is 2.4.    #
#                                                                            #
# Software is freely available for graphical display of the structure(s) in  #
# this CIF.  For information consult the CIF home page http://www.iucr.org/  #
# cif/home.html                                                              #
#                                                                            #
# This file may be used for bona fide research purposes within the           #
# scientific community so long as proper attribution is given to the journal # 
# article from which it was obtained.                                        #
#                                                                            #
##############################################################################
                                             
data_I
_audit_creation_method     SHELXL-97
_chemical_name_systematic
;
<i>trans</i>-Dichloridobis(triphenylphosphine)palladium(II)
;
_chemical_name_common     ?
_chemical_formula_moiety     'C36 H30 Cl2 P2 Pd'
_chemical_formula_sum     'C36 H30 Cl2 P2 Pd'
_chemical_formula_iupac     '[Pd Cl2 (C18 H15 P1)2]'
_chemical_formula_weight     701.84
_chemical_melting_point     ?
_symmetry_cell_setting     monoclinic
_symmetry_space_group_name_H-M     'P 21/c'
_symmetry_space_group_name_hall     ?
loop_
    _symmetry_equiv_pos_as_xyz
    'x, y, z'
    '-x, y+1/2, -z+1/2'
    '-x, -y, -z'
    'x, -y-1/2, z-1/2'
_cell_length_a     9.296(5)
_cell_length_b     19.889(8)
_cell_length_c     10.621(6)
_cell_angle_alpha     90.00
_cell_angle_beta     121.71(4)
_cell_angle_gamma     90.00
_cell_volume     1670.6(15)
_cell_formula_units_Z     2
_cell_measurement_reflns_used     26
_cell_measurement_theta_min     3
_cell_measurement_theta_max     31
_cell_measurement_temperature     293(2)
_exptl_crystal_description     'prism'
_exptl_crystal_colour     'yellow'
_exptl_crystal_size_max     0.2
_exptl_crystal_size_mid     0.17
_exptl_crystal_size_min     0.16
_exptl_crystal_density_diffrn     1.395
_exptl_crystal_density_meas     ?
_exptl_crystal_density_method     'not measured'
_exptl_crystal_F_000     712
_exptl_absorpt_coefficient_mu     0.834
_exptl_absorpt_correction_type     'multi-scan'
_exptl_absorpt_process_details     '(SADABS; Bruker, 1999)'
_exptl_absorpt_correction_T_min     0.85
_exptl_absorpt_correction_T_max     0.87
_exptl_special_details
;
;
_diffrn_ambient_temperature     293(2)
_diffrn_radiation_type     'Mo K\a radiation'
_diffrn_radiation_wavelength     0.71073
_diffrn_radiation_source     'fine-focus sealed tube'
_diffrn_radiation_monochromator     graphite
_diffrn_measurement_device_type     'MAR345 with image-plate detector'
_diffrn_measurement_method     \f
_diffrn_detector_area_resol_mean     ?
_diffrn_reflns_number     4898
_diffrn_reflns_av_R_equivalents     0.0332
_diffrn_reflns_av_sigmaI/netI     0.0875
_diffrn_reflns_theta_min     3.81
_diffrn_reflns_theta_max     33.26
_diffrn_reflns_theta_full     25.00
_diffrn_measured_fraction_theta_max     0.763
_diffrn_measured_fraction_theta_full     0.921
_diffrn_reflns_limit_h_min     -14
_diffrn_reflns_limit_h_max     12
_diffrn_reflns_limit_k_min     0
_diffrn_reflns_limit_k_max     30
_diffrn_reflns_limit_l_min     0
_diffrn_reflns_limit_l_max     16
_diffrn_standards_number     ?
_diffrn_standards_interval_count     ?
_diffrn_standards_interval_time     ?
_diffrn_standards_decay_%     ?
_refine_special_details
;
Refinement of <i>F</i>^2^ against ALL reflections. The weighted <i>R</i>-factor
<i>wR</i> and goodness of fit <i>S</i> are based on <i>F</i>^2^, conventional
<i>R</i>-factors <i>R</i> are based on <i>F</i>, with <i>F</i> set to zero for
negative <i>F</i>^2^. The threshold expression of <i>F</i>^2^ >
\s(<i>F</i>^2^) is used only for calculating <i>R</i>-factors(gt) <i>etc</i>.
and is not relevant to the choice of reflections for refinement.
<i>R</i>-factors based on <i>F</i>^2^ are statistically about twice as large
as those based on <i>F</i>, and <i>R</i>- factors based on ALL data will be
even larger.
;
_reflns_number_total     4898
_reflns_number_gt     3143
_reflns_threshold_expression     I>2\s(I)
_refine_ls_structure_factor_coef     Fsqd
_refine_ls_matrix_type     full
_refine_ls_R_factor_all     0.0774
_refine_ls_R_factor_gt     0.0368
_refine_ls_wR_factor_gt     0.0690
_refine_ls_wR_factor_ref     0.0769
_refine_ls_goodness_of_fit_ref     0.930
_refine_ls_restrained_S_all     0.932
_refine_ls_number_reflns     4898
_refine_ls_number_parameters     187
_refine_ls_number_restraints     7
_refine_ls_hydrogen_treatment     constr
_refine_ls_weighting_scheme     calc
_refine_ls_weighting_details
                 'calc w=1/[\s^2^(Fo^2^)+(0.0269P)^2^] where P=(Fo^2^+2Fc^2^)/3'
_atom_sites_solution_hydrogens     geom
_atom_sites_solution_primary     direct
_atom_sites_solution_secondary     difmap
_refine_ls_shift/su_max     0.002
_refine_ls_shift/su_mean     0.000
_refine_diff_density_max     0.555
_refine_diff_density_min     -0.362
_refine_ls_extinction_method     none
_refine_ls_extinction_coef     ?
loop_
    _atom_type_symbol
    _atom_type_description
    _atom_type_scat_dispersion_real
    _atom_type_scat_dispersion_imag
    _atom_type_scat_source
    'C' 'C' 0.0033 0.0016
                         'International Tables Vol C Tables 4.2.6.8 and 6.1.1.4'
    'H' 'H' 0.0000 0.0000
                         'International Tables Vol C Tables 4.2.6.8 and 6.1.1.4'
    'P' 'P' 0.1023 0.0942
                         'International Tables Vol C Tables 4.2.6.8 and 6.1.1.4'
    'Pd' 'Pd' -0.9988 1.0072
                         'International Tables Vol C Tables 4.2.6.8 and 6.1.1.4'
    'Cl' 'Cl' 0.1484 0.1585
                         'International Tables Vol C Tables 4.2.6.8 and 6.1.1.4'
_computing_data_collection     'MARXDS (Kabsch, 1988)'
_computing_cell_refinement     'AUTOMAR (Kabsch, 1988)'
_computing_data_reduction     'MARSCALE (Kabsch, 1988)'
_computing_structure_solution     'SHELXS97 (Sheldrick, 2008)'
_computing_structure_refinement     'SHELXL97 (Sheldrick, 2008)'
_computing_molecular_graphics     'ORTEP-3 (Farrugia, 1997)'
_computing_publication_material     'PLATON (Spek, 2003)'
loop_
    _atom_site_type_symbol
    _atom_site_label
    _atom_site_fract_x
    _atom_site_fract_y
    _atom_site_fract_z
    _atom_site_U_iso_or_equiv
    _atom_site_adp_type
    _atom_site_calc_flag
    _atom_site_refinement_flags
    _atom_site_occupancy
    _atom_site_disorder_assembly
    _atom_site_disorder_group
    Pd Pd 1.0000 0.0000 0.5000 0.04342(7) Uani d S 1 . .
    P P 0.84764(7) 0.09596(3) 0.36120(6) 0.04430(13) Uani d U 1 . .
    Cl Cl 0.97931(10) 0.04208(4) 0.69271(7) 0.06833(18) Uani d . 1 . .
    C C1 0.6712(3) 0.11530(14) 0.3892(3) 0.0580(6) Uani d U 1 . .
    C C2 0.6470(3) 0.17570(17) 0.4357(3) 0.0657(7) Uani d . 1 . .
    H H2 0.7217 0.2106 0.4529 0.079 Uiso calc R 1 . .
    C C3 0.5150(5) 0.1869(2) 0.4584(4) 0.0889(10) Uani d . 1 . .
    H H3 0.5026 0.2279 0.4939 0.107 Uiso calc R 1 . .
    C C4 0.4034(5) 0.1351(2) 0.4262(4) 0.0969(11) Uani d . 1 . .
    H H4 0.3102 0.1429 0.4346 0.116 Uiso calc R 1 . .
    C C5 0.4210(5) 0.0737(2) 0.3832(4) 0.0976(11) Uani d . 1 . .
    H H5 0.3458 0.0394 0.3685 0.117 Uiso calc R 1 . .
    C C6 0.5576(4) 0.06221(17) 0.3603(4) 0.0811(8) Uani d U 1 . .
    H H6 0.5711 0.0207 0.3273 0.097 Uiso calc R 1 . .
    C C7 0.7530(3) 0.09435(13) 0.1606(3) 0.0614(6) Uani d U 1 . .
    C C8 0.5790(4) 0.09538(17) 0.0615(3) 0.0835(9) Uani d U 1 . .
    H H8 0.5064 0.0960 0.0970 0.100 Uiso calc R 1 . .
    C C9 0.5128(6) 0.0955(2) -0.0899(4) 0.1180(16) Uani d U 1 . .
    H H9 0.3962 0.0965 -0.1547 0.142 Uiso calc R 1 . .
    C C10 0.6163(7) 0.0942(2) -0.1452(4) 0.1208(16) Uani d . 1 . .
    H H10 0.5706 0.0937 -0.2469 0.145 Uiso calc R 1 . .
    C C11 0.7918(6) 0.0935(2) -0.0474(4) 0.0996(12) Uani d . 1 . .
    H H11 0.8631 0.0930 -0.0842 0.120 Uiso calc R 1 . .
    C C12 0.8601(4) 0.09361(17) 0.1056(3) 0.0774(8) Uani d U 1 . .
    H H12 0.9767 0.0932 0.1705 0.093 Uiso calc R 1 . .
    C C13 0.9779(3) 0.17318(11) 0.4177(2) 0.0491(5) Uani d U 1 . .
    C C14 1.1113(3) 0.18023(15) 0.5592(3) 0.0659(7) Uani d U 1 . .
    H H14 1.1381 0.1455 0.6266 0.079 Uiso calc R 1 . .
    C C15 1.2095(5) 0.2397(2) 0.6048(4) 0.0953(11) Uani d U 1 . .
    H H15 1.3024 0.2438 0.7007 0.114 Uiso calc R 1 . .
    C C16 1.1653(5) 0.2915(2) 0.5048(5) 0.0961(11) Uani d . 1 . .
    H H16 1.2282 0.3310 0.5349 0.115 Uiso calc R 1 . .
    C C17 1.0406(5) 0.28661(18) 0.3722(5) 0.0945(11) Uani d . 1 . .
    H H17 1.0167 0.3220 0.3067 0.113 Uiso calc R 1 . .
    C C18 0.9362(4) 0.22755(15) 0.3218(3) 0.0761(8) Uani d . 1 . .
    H H18 0.8419 0.2256 0.2262 0.091 Uiso calc R 1 . .
loop_
    _atom_site_aniso_label
    _atom_site_aniso_U_11
    _atom_site_aniso_U_22
    _atom_site_aniso_U_33
    _atom_site_aniso_U_12
    _atom_site_aniso_U_13
    _atom_site_aniso_U_23
    Pd 0.04515(12) 0.04507(12) 0.04158(11) 0.00132(11) 0.02386(9) 0.00015(10)
    P 0.0441(3) 0.0449(3) 0.0430(3) 0.0013(2) 0.0222(2) 0.0019(2)
    Cl 0.0810(4) 0.0703(4) 0.0607(3) 0.0072(3) 0.0421(3) -0.0001(3)
    C1 0.0524(12) 0.0642(15) 0.0558(12) 0.0073(9) 0.0274(11) 0.0050(10)
    C2 0.0627(16) 0.0724(19) 0.0595(15) 0.0074(13) 0.0304(13) 0.0001(11)
    C3 0.088(2) 0.104(3) 0.081(2) 0.018(2) 0.0492(18) -0.0020(18)
    C4 0.081(2) 0.130(4) 0.092(2) 0.020(2) 0.0533(19) 0.014(2)
    C5 0.075(2) 0.108(3) 0.115(3) -0.009(2) 0.054(2) 0.007(2)
    C6 0.0719(18) 0.0721(19) 0.111(2) 0.0005(13) 0.0560(18) 0.0040(18)
    C7 0.0689(12) 0.0598(15) 0.0481(11) 0.0004(12) 0.0256(9) 0.0019(10)
    C8 0.0704(13) 0.094(2) 0.0730(14) 0.0068(17) 0.0284(13) 0.0058(16)
    C9 0.111(3) 0.130(3) 0.0689(15) -0.001(3) 0.016(2) 0.002(2)
    C10 0.148(4) 0.126(4) 0.070(2) -0.017(3) 0.045(3) -0.003(2)
    C11 0.129(3) 0.111(3) 0.082(2) -0.022(3) 0.071(2) -0.007(2)
    C12 0.0803(19) 0.091(2) 0.0613(15) -0.0088(17) 0.0374(14) 0.0021(14)
    C13 0.0493(11) 0.0486(12) 0.0566(10) 0.0000(9) 0.0328(9) -0.0006(9)
    C14 0.0632(15) 0.0688(16) 0.0605(11) -0.0008(12) 0.0290(10) -0.0002(11)
    C15 0.088(2) 0.090(2) 0.100(2) -0.0232(18) 0.044(2) -0.020(2)
    C16 0.103(3) 0.083(2) 0.122(3) -0.024(2) 0.073(3) -0.019(2)
    C17 0.117(3) 0.071(2) 0.105(3) -0.008(2) 0.065(2) 0.0084(19)
    C18 0.088(2) 0.0688(19) 0.0718(17) -0.0061(16) 0.0424(16) 0.0055(13)
_geom_special_details
;
All e.s.d.'s (except the e.s.d. in the dihedral angle between two l.s. planes)
are estimated using the full covariance matrix. The cell e.s.d.'s are taken
into account individually in the estimation of e.s.d.'s in distances, angles
and torsion angles; correlations between e.s.d.'s in cell parameters are only
used when they are defined by crystal symmetry. An approximate (isotropic)
treatment of cell e.s.d.'s is used for estimating e.s.d.'s involving l.s.
planes.
;
loop_
    _geom_bond_atom_site_label_1
    _geom_bond_atom_site_label_2
    _geom_bond_site_symmetry_2
    _geom_bond_distance
    _geom_bond_publ_flag
    Pd Cl . 2.3111(13) y
    Pd Cl 3_756 2.3111(13) ?
    Pd P . 2.3721(10) y
    Pd P 3_756 2.3721(10) ?
    P C7 . 1.829(3) ?
    P C13 . 1.849(2) ?
    P C1 . 1.855(3) ?
    C1 C2 . 1.361(4) ?
    C1 C6 . 1.408(4) ?
    C2 C3 . 1.387(4) ?
    C2 H2 . 0.9300 ?
    C3 C4 . 1.373(5) ?
    C3 H3 . 0.9300 ?
    C4 C5 . 1.342(5) ?
    C4 H4 . 0.9300 ?
    C5 C6 . 1.432(5) ?
    C5 H5 . 0.9300 ?
    C6 H6 . 0.9300 ?
    C7 C8 . 1.391(4) ?
    C7 C12 . 1.394(4) ?
    C8 C9 . 1.387(5) ?
    C8 H8 . 0.9300 ?
    C9 C10 . 1.366(6) ?
    C9 H9 . 0.9300 ?
    C10 C11 . 1.400(6) ?
    C10 H10 . 0.9300 ?
    C11 C12 . 1.400(4) ?
    C11 H11 . 0.9300 ?
    C12 H12 . 0.9300 ?
    C13 C14 . 1.362(3) ?
    C13 C18 . 1.394(4) ?
    C14 C15 . 1.416(4) ?
    C14 H14 . 0.9300 ?
    C15 C16 . 1.378(5) ?
    C15 H15 . 0.9300 ?
    C16 C17 . 1.273(6) ?
    C16 H16 . 0.9300 ?
    C17 C18 . 1.436(5) ?
    C17 H17 . 0.9300 ?
    C18 H18 . 0.9300 ?
loop_
    _geom_angle_atom_site_label_1
    _geom_angle_atom_site_label_2
    _geom_angle_atom_site_label_3
    _geom_angle_site_symmetry_1
    _geom_angle_site_symmetry_3
    _geom_angle
    _geom_angle_publ_flag
    Cl Pd Cl . 3_756 180.0 ?
    Cl Pd P . . 87.62(4) y
    Cl Pd P 3_756 . 92.38(4) y
    Cl Pd P . 3_756 92.38(4) ?
    Cl Pd P 3_756 3_756 87.62(4) ?
    P Pd P . 3_756 180.0 ?
    C7 P C13 . . 102.99(12) ?
    C7 P C1 . . 105.43(13) ?
    C13 P C1 . . 105.00(12) ?
    C7 P Pd . . 118.32(9) ?
    C13 P Pd . . 113.03(8) ?
    C1 P Pd . . 110.89(9) ?
    C2 C1 C6 . . 119.6(3) ?
    C2 C1 P . . 124.7(2) ?
    C6 C1 P . . 115.7(2) ?
    C1 C2 C3 . . 122.3(3) ?
    C1 C2 H2 . . 118.8 ?
    C3 C2 H2 . . 118.8 ?
    C4 C3 C2 . . 117.2(4) ?
    C4 C3 H3 . . 121.4 ?
    C2 C3 H3 . . 121.4 ?
    C5 C4 C3 . . 123.8(4) ?
    C5 C4 H4 . . 118.1 ?
    C3 C4 H4 . . 118.1 ?
    C4 C5 C6 . . 118.7(4) ?
    C4 C5 H5 . . 120.6 ?
    C6 C5 H5 . . 120.6 ?
    C1 C6 C5 . . 118.2(3) ?
    C1 C6 H6 . . 120.9 ?
    C5 C6 H6 . . 120.9 ?
    C8 C7 C12 . . 119.1(3) ?
    C8 C7 P . . 122.5(3) ?
    C12 C7 P . . 118.4(2) ?
    C9 C8 C7 . . 120.5(4) ?
    C9 C8 H8 . . 119.8 ?
    C7 C8 H8 . . 119.8 ?
    C10 C9 C8 . . 121.0(4) ?
    C10 C9 H9 . . 119.5 ?
    C8 C9 H9 . . 119.5 ?
    C9 C10 C11 . . 119.4(4) ?
    C9 C10 H10 . . 120.3 ?
    C11 C10 H10 . . 120.3 ?
    C10 C11 C12 . . 120.2(4) ?
    C10 C11 H11 . . 119.9 ?
    C12 C11 H11 . . 119.9 ?
    C7 C12 C11 . . 119.9(3) ?
    C7 C12 H12 . . 120.1 ?
    C11 C12 H12 . . 120.1 ?
    C14 C13 C18 . . 117.9(2) ?
    C14 C13 P . . 120.31(19) ?
    C18 C13 P . . 121.59(19) ?
    C13 C14 C15 . . 120.9(3) ?
    C13 C14 H14 . . 119.6 ?
    C15 C14 H14 . . 119.6 ?
    C16 C15 C14 . . 118.9(3) ?
    C16 C15 H15 . . 120.6 ?
    C14 C15 H15 . . 120.6 ?
    C17 C16 C15 . . 121.7(4) ?
    C17 C16 H16 . . 119.2 ?
    C15 C16 H16 . . 119.2 ?
    C16 C17 C18 . . 121.3(3) ?
    C16 C17 H17 . . 119.4 ?
    C18 C17 H17 . . 119.4 ?
    C13 C18 C17 . . 119.2(3) ?
    C13 C18 H18 . . 120.4 ?
    C17 C18 H18 . . 120.4 ?
loop_
    _geom_torsion_atom_site_label_1
    _geom_torsion_atom_site_label_2
    _geom_torsion_atom_site_label_3
    _geom_torsion_atom_site_label_4
    _geom_torsion
    _geom_torsion_publ_flag
    Cl Pd P C1 41.9(2) y
    Cl Pd P C13 -75.7(2) y
    Cl Pd P C7 163.9(2) y
data_global
_journal_date_recd_electronic     2008-03-17
_journal_date_accepted     2008-03-27
_journal_name_full     'Acta Crystallographica, Section E'
_journal_year     2008
_journal_volume     64
_journal_issue      5
_journal_page_first     m621
_journal_page_last     m621
_journal_paper_category     QM
_journal_coeditor_code     BT2685
_publ_contact_author_name     'Josefina Pons'
_publ_contact_author_address
;
Departamento de Qu\'imica, Unitat de Qu\'imica Inorg\`anica, Universitat
Aut\`onoma de Barcelona, 08193-Bellaterra, Barcelona, Spain
;
_publ_contact_author_email     josefina.pons@uab.es
_publ_contact_author_fax     '0034935813101'
_publ_contact_author_phone     '0034935812895'
_publ_section_title
;
<i>trans</i>-Dichloridobis(triphenylphosphine)palladium(II)
;
_publ_section_title_footnote
;
 In memory of Professor Xavier Solans i Huguet, deceased September 3, 2007.
;
loop_
    _publ_author_name
    _publ_author_footnote
    _publ_author_address
    'Pons, Josefina' .
;
Departamento de Qu\'imica,
Unitat de Qu\'imica Inorg\`anica,
Universitat Aut\`onoma de Barcelona, 08193 Bellaterra, Barcelona, Spain
;
    'Garc\'ia-Ant\'on, Jordi' .
;
Departamento de Qu\'imica,
Unitat de Qu\'imica Inorg\`anica,
Universitat Aut\`onoma de Barcelona, 08193 Bellaterra, Barcelona, Spain
;
    'Solans, Xavier' .
;
Departament de Cristallografia
Universitat de Barcelona
Mart\'i i Franqu\`es, sn
E-08028 Barcelona
Spain
;
    'Font-Bardia, Merc\`e' .
;
Departament de Cristallografia
Universitat de Barcelona
Mart\'i i Franqu\`es, sn
E-08028 Barcelona
Spain
;
    'Ros, Josep' .
;
Departamento de Qu\'imica,
Unitat de Qu\'imica Inorg\`anica,
Universitat Aut\`onoma de Barcelona, 08193 Bellaterra, Barcelona, Spain
;
