# Supplementary material for: trans-Dichloridobis(triphenyl­phosphine)palladium(II)
Source: Acta Crystallogr Sect E Struct Rep Online. 2008 Apr 4;64(Pt 5):m621. doi: 10.1107/S1600536808008337 (PMC2961313; doi:10.1107/S1600536808008337)
Supplement: Supplementary file 2 [file e-64-0m621-Isup2.hkl]

#
# h,k,l, Fc-squared, Fo-squared, sigma(Fo-squared) and status flag
#
data_I
_shelx_title ' fijm105 in P -1                  P21/c'
_shelx_refln_list_code          4
_shelx_F_calc_maximum      160.74
_exptl_crystal_F_000       712.00
_reflns_d_resolution_high  0.6480
 
loop_
 _symmetry_equiv_pos_as_xyz
 'x, y, z'
 '-x, y+1/2, -z+1/2'
 '-x, -y, -z'
 'x, -y-1/2, z-1/2'
 
_cell_length_a     9.2960
_cell_length_b    19.8890
_cell_length_c    10.6210
_cell_angle_alpha  90.000
_cell_angle_beta  121.710
_cell_angle_gamma  90.000
 
_shelx_F_squared_multiplier     1.000
 
loop_
 _refln_index_h
 _refln_index_k
 _refln_index_l
 _refln_F_squared_calc
 _refln_F_squared_meas
 _refln_F_squared_sigma
 _refln_observed_status
   2   0   0    25837.34    26674.54    419.33 o
   3   0   0     2365.59     2435.91     38.22 o
   4   0   0     2332.52     2370.10     13.64 o
   5   0   0     5192.38     5294.46    124.29 o
   6   0   0     3378.89     3390.73     57.38 o
   7   0   0     2010.13     1987.89     25.18 o
   8   0   0      548.66      615.55     25.28 o
   9   0   0      157.65      139.24     12.14 o
  10   0   0       12.75       15.95      9.63 o
   2   1   0      212.98     1028.76     73.43 o
   3   1   0      349.11      321.62      9.63 o
   4   1   0       41.82       54.27     10.73 o
   5   1   0       26.84       27.49     14.65 o
   6   1   0        5.43       94.20     38.62 o
   7   1   0      140.80      228.42     85.87 o
   8   1   0       34.10       26.18      5.02 o
   9   1   0       64.09       54.87      5.82 o
  10   1   0        0.70        9.83     11.94 o
  11   1   0        6.61        8.83      7.42 o
   2   2   0    11262.53    10483.79     97.61 o
   3   2   0     5688.67     5452.26     79.35 o
   4   2   0     3332.20     3429.15     54.07 o
   5   2   0     3424.22     3488.24     60.09 o
   6   2   0     1397.86     1448.89     24.18 o
   7   2   0     1612.07     1742.72     42.43 o
   8   2   0      384.59      404.28     35.21 o
   9   2   0      165.36      177.26     31.40 o
  10   2   0       49.41       43.64      4.41 o
  11   2   0       32.79       30.80      6.42 o
  12   2   0       27.16       30.30     10.73 o
   1   3   0    22105.84    23800.64    273.16 o
   2   3   0     3944.07     4399.53   1186.86 o
   3   3   0       81.86       60.19      8.63 o
   4   3   0      895.51      835.14      7.62 o
   5   3   0      208.87      222.81     65.91 o
   6   3   0       29.38       65.61     48.55 o
   7   3   0      161.34      173.75     14.75 o
   8   3   0      124.67      122.09     10.13 o
   9   3   0       73.62       74.74     22.57 o
  10   3   0        5.74       22.07     37.82 o
   0   4   0      251.01      231.33      7.93 o
   1   4   0    23718.17    25694.33     90.79 o
   2   4   0    10018.05    10455.80    131.42 o
   3   4   0     8514.71     8948.33    520.85 o
   4   4   0     7750.93     8325.25    360.24 o
   5   4   0     1756.11     1802.00     65.11 o
   6   4   0      521.68      516.23     11.64 o
   7   4   0      131.29      138.24     23.57 o
   8   4   0      186.27      194.82     16.15 o
   9   4   0      228.60      255.71     17.25 o
  10   4   0      175.70      168.13     15.55 o
  11   4   0       74.80       59.19      6.42 o
   1   5   0       76.61       46.75     11.64 o
   2   5   0      608.01     1000.57    580.44 o
   3   5   0     1126.56     1013.91    144.96 o
   4   5   0        3.33        9.83      4.51 o
   5   5   0      155.36      179.37     83.87 o
   6   5   0        4.23       34.81      5.52 o
   7   5   0        0.37        5.32      5.02 o
   8   5   0       32.31       31.50     12.74 o
   9   5   0        3.69       10.23     19.06 o
  10   5   0        0.15        6.02      4.41 o
  11   5   0        0.00       22.27     12.64 o
   0   6   0     2455.13     2465.50     57.78 o
   1   6   0     6716.37     6254.00     64.81 o
   2   6   0     7910.22     8285.83     21.97 o
   3   6   0    11435.99    11199.75    126.60 o
   4   6   0     3480.03     3672.22    135.23 o
   5   6   0      619.34      610.03     11.44 o
   6   6   0      622.30      654.57      8.53 o
   7   6   0       82.92       94.30     28.79 o
   8   6   0      364.35      361.14     51.66 o
   9   6   0      261.68      284.20      9.63 o
  10   6   0      191.21      180.47     11.44 o
   1   7   0     3526.89     3548.73     35.61 o
   2   7   0     1467.34     1380.47    223.11 o
   3   7   0       10.99       12.74     13.74 o
   4   7   0      533.38      530.28     25.58 o
   5   7   0      869.59      882.39     13.44 o
   6   7   0      551.07      598.90    120.18 o
   7   7   0       38.73       49.96     12.04 o
   8   7   0       12.75       13.74     22.37 o
   9   7   0        0.19        7.52     12.84 o
  10   7   0        1.05        9.63     22.07 o
  11   7   0       21.67       38.12     13.34 o
   0   8   0      257.89      240.96     36.72 o
   1   8   0     2006.01     1928.81     34.91 o
   2   8   0       47.15       24.58      8.03 o
   3   8   0     1594.93     1562.25     38.62 o
   4   8   0      768.46      841.26    171.74 o
   5   8   0      776.86      783.78     64.60 o
   6   8   0      465.02      470.49     26.48 o
   7   8   0      210.87      232.64     33.00 o
   8   8   0      121.83      133.42     14.04 o
   9   8   0       68.71       92.39     56.28 o
  10   8   0       58.44       60.89      6.72 o
  11   8   0       17.41       23.17      8.03 o
   1   9   0     2323.79     2192.04     54.07 o
   2   9   0        0.42        4.01      8.43 o
   3   9   0       20.71       17.25      6.42 o
   4   9   0      904.67      879.58     33.61 o
   5   9   0      229.25      226.52     26.68 o
   6   9   0       52.83       83.36     68.32 o
   7   9   0        0.29        3.11      8.73 o
   8   9   0       14.04       19.76     11.24 o
   9   9   0       13.17       18.06      9.13 o
  10   9   0        1.22        5.92      4.31 o
   0  10   0    10746.91    11835.56   6573.11 o
   1  10   0     1648.38     1552.11     21.77 o
   2  10   0      268.52      244.37     10.13 o
   3  10   0       19.69       32.10     11.74 o
   4  10   0       47.92       56.48     20.87 o
   5  10   0      326.06      307.37      8.53 o
   6  10   0      979.52     1021.13     26.18 o
   7  10   0      572.69      571.81     12.44 o
   8  10   0      244.83      238.35     67.01 o
   9  10   0       25.17       26.48      6.02 o
  10  10   0        3.91       13.74     11.03 o
  11  10   0        8.62       11.54     13.94 o
   1  11   0      339.30      314.19     12.64 o
   2  11   0        0.07        4.21     12.44 o
   3  11   0        4.56        5.72      9.23 o
   4  11   0       16.65       15.55      6.62 o
   5  11   0       19.69       20.06      8.13 o
   6  11   0        9.38       17.05     10.53 o
   7  11   0        1.63        0.50      9.13 o
   8  11   0        1.23       14.75     16.55 o
   9  11   0        0.01        5.22      6.92 o
  10  11   0        0.60       27.39     36.62 o
  11  11   0        1.75       13.24     15.85 o
   0  12   0     3403.95     3630.49    171.44 o
   1  12   0      648.40      632.00     24.78 o
   2  12   0      302.36      288.91     21.07 o
   3  12   0       12.07       12.34      8.53 o
   4  12   0      158.10      169.14     24.28 o
   5  12   0      484.69      456.95     32.90 o
   6  12   0      361.04      377.09     28.99 o
   7  12   0      318.22      334.26     36.11 o
   8  12   0      188.85      197.63     41.83 o
   9  12   0       48.35       54.87     24.28 o
  10  12   0       16.52       29.09     12.84 o
   1  13   0     1399.35     1439.96     41.53 o
   2  13   0      210.00      234.34     86.57 o
   3  13   0       76.21       65.21      7.32 o
   4  13   0      170.88      168.73      7.42 o
   5  13   0      210.20      196.62     18.16 o
   6  13   0        1.44        5.72      9.33 o
   7  13   0       10.25       13.74     10.73 o
   8  13   0       72.51       66.31     10.93 o
   9  13   0       28.87       33.61     10.63 o
  10  13   0        0.06       19.76     15.05 o
   0  14   0       14.88       22.77      8.03 o
   1  14   0      226.83      211.07     11.84 o
   2  14   0      781.84      799.23     19.26 o
   3  14   0      610.49      627.69     13.34 o
   4  14   0      590.57      617.55     45.95 o
   5  14   0      339.73      359.64     23.37 o
   6  14   0       18.42       21.27     13.94 o
   7  14   0       99.38       95.00      7.93 o
   8  14   0       31.23       32.30     14.25 o
   9  14   0       51.53       45.95     10.63 o
  10  14   0       49.65       58.79     31.70 o
   1  15   0       24.52       22.67     10.83 o
   2  15   0      175.62      187.59     40.33 o
   3  15   0       13.48       13.34      7.72 o
   4  15   0      100.89       92.19     17.05 o
   5  15   0       46.64       37.22     13.54 o
   6  15   0       38.18       44.84     18.56 o
   7  15   0       29.61       30.30      6.22 o
   8  15   0        0.01        8.33     12.94 o
   9  15   0        0.43       25.08     42.23 o
  10  15   0        3.05       13.54     26.89 o
   0  16   0        1.20        0.60     13.84 o
   1  16   0       39.20       37.42      6.52 o
   2  16   0      879.90      892.93     35.11 o
   3  16   0     1207.10     1352.38     38.72 o
   4  16   0      610.44      664.60     18.26 o
   5  16   0      143.57      134.63     11.44 o
   6  16   0       70.19       61.90     10.43 o
   7  16   0       24.41       28.39     21.37 o
   8  16   0       47.16       42.94     11.54 o
   9  16   0      109.57      118.68     16.95 o
   1  17   0      330.25      337.17     26.18 o
   2  17   0      151.98      169.04     56.88 o
   3  17   0       82.08       78.45      9.33 o
   4  17   0        5.01       13.74      7.82 o
   5  17   0        9.62        8.53      8.63 o
   6  17   0        1.82        5.52      6.22 o
   7  17   0        7.46       18.46     10.43 o
   8  17   0       34.95       31.80      7.93 o
   9  17   0       10.97       28.89     42.74 o
  10  17   0        1.43       13.64     28.89 o
   0  18   0      708.68      787.89     74.44 o
   1  18   0      660.38      732.12     42.13 o
   2  18   0      693.69      714.06     45.24 o
   3  18   0      807.28      820.10     22.47 o
   4  18   0      387.44      385.52    101.22 o
   5  18   0      215.65      214.98     25.58 o
   6  18   0      169.50      150.28     22.27 o
   7  18   0       72.15       67.01     16.15 o
   8  18   0       51.20       54.97     17.35 o
   9  18   0       46.16       51.06      8.43 o
   1  19   0      118.64      114.86     14.85 o
   2  19   0      202.25      241.87     61.90 o
   3  19   0        5.88       11.03      6.82 o
   4  19   0       38.83       38.22      9.43 o
   5  19   0        7.38       18.16     10.33 o
   6  19   0        3.67       10.33      8.83 o
   7  19   0        0.66        8.13      6.32 o
   8  19   0       21.74       24.98     10.93 o
   9  19   0        6.80       22.87     14.04 o
   0  20   0      823.73      877.18     78.35 o
   1  20   0      574.62      587.96     13.54 o
   2  20   0      172.58      181.88     39.63 o
   3  20   0       28.76       27.99      8.33 o
   4  20   0      123.12      140.85     66.11 o
   5  20   0      206.18      182.88     30.70 o
   6  20   0      196.56      182.68     70.92 o
   7  20   0      161.41      140.04     16.25 o
   8  20   0       50.26       73.83     37.42 o
   9  20   0        8.46       11.44     22.57 o
   1  21   0        0.52       20.26     24.28 o
   2  21   0        7.60       13.24     16.55 o
   3  21   0        1.70        9.43      7.82 o
   4  21   0       16.38       18.56      7.82 o
   5  21   0        6.25       16.45     19.86 o
   6  21   0       15.67       20.67     11.34 o
   7  21   0        6.96       14.45      8.93 o
   8  21   0        2.26       10.73     26.68 o
   0  22   0      897.11      972.08     24.78 o
   1  22   0      591.14      634.31    186.79 o
   2  22   0      250.80      231.33     32.00 o
   3  22   0       96.09       84.37     10.53 o
   4  22   0      106.86      102.42     25.98 o
   5  22   0      124.86      121.79     16.05 o
   6  22   0      109.28      103.93     11.44 o
   7  22   0       78.47       73.73     16.75 o
   1  23   0       58.63       51.76     16.55 o
   2  23   0       41.02       43.64      9.93 o
   3  23   0        2.18        8.73      6.82 o
   4  23   0       34.43       32.10     13.84 o
   5  23   0       16.62       31.10     37.62 o
   6  23   0        4.84        8.33      7.72 o
   7  23   0        0.30       13.54     18.86 o
   0  24   0      148.80      146.06     13.94 o
   1  24   0      217.21      184.99     21.67 o
   2  24   0      181.61      168.83     41.23 o
   3  24   0      220.14      208.66     50.76 o
   4  24   0      139.93      123.69     30.70 o
   5  24   0       92.96       99.82     33.61 o
   6  24   0       52.11       51.76     15.15 o
   1  25   0        9.37       14.95      8.43 o
   2  25   0        5.64       12.04     20.46 o
   3  25   0        0.04        7.42      7.12 o
   4  25   0        4.67       12.64     19.26 o
   5  25   0        2.69        6.02     17.76 o
   0  26   0        5.35       10.33     28.49 o
   1  26   0       38.81       76.54     90.99 o
   2  26   0      104.76      100.52     26.18 o
   3  26   0      154.32      135.03     13.94 o
   4  26   0       86.97       79.85     18.46 o
   5  26   0       21.15       29.49     15.45 o
   1  27   0        2.58       11.84      7.62 o
   2  27   0        0.67       17.15     18.06 o
   3  27   0        0.08        5.82     20.67 o
   1  28   0       44.38       41.93      9.83 o
   2  28   0       59.42       53.07      9.73 o
   3  28   0       57.66       60.39     16.65 o
   3  29   0        0.74        8.43     15.35 o
   0  30   0       41.11       42.53     20.06 o
   1  30   0       29.86       54.67     24.58 o
   2  30   0       14.89       16.15     31.10 o
 -11   1   1        5.39       12.54     27.69 o
 -10   1   1       43.50       40.03      8.13 o
  -9   1   1      311.47      311.89     42.63 o
  -8   1   1      481.06      512.42     24.78 o
  -7   1   1     1375.14     1521.62     60.39 o
  -6   1   1      830.77      804.75     34.21 o
  -5   1   1      664.15      653.17     21.67 o
  -4   1   1      529.25      612.64    165.62 o
  -3   1   1     7452.60     7448.18    188.30 o
  -2   1   1    21781.39    23330.05    351.11 o
   1   1   1     2892.03     3013.74     20.97 o
   2   1   1     4404.51     4476.27     38.12 o
   3   1   1     6945.64     6887.60    155.09 o
   4   1   1     2759.81     2857.34    116.27 o
   5   1   1     3576.89     3919.51    118.48 o
   6   1   1     2998.47     3238.75     17.15 o
   7   1   1      839.07      873.46     20.97 o
   8   1   1      212.81      223.21     43.14 o
   9   1   1       71.99       76.74     38.12 o
  10   1   1       42.64       48.75      4.82 o
 -11   2   1        0.01       23.07     13.24 o
 -10   2   1       36.88       35.61      7.82 o
  -9   2   1      133.84      143.25     33.61 o
  -8   2   1       39.32       39.32      9.93 o
  -7   2   1       67.43       77.85     10.43 o
  -6   2   1       21.63       44.64     31.90 o
  -5   2   1      234.36      272.76     50.86 o
  -4   2   1     2929.33     2979.23     33.21 o
  -3   2   1      641.56      652.06      9.83 o
  -2   2   1     4030.04     4357.29    624.88 o
   1   2   1     1113.67     1067.38     12.74 o
   2   2   1      180.37      221.70    183.58 o
   3   2   1     1191.24     1412.37    413.21 o
   4   2   1       86.02       76.54      5.82 o
   5   2   1      295.81      283.70     11.64 o
   6   2   1       23.74       70.82     83.77 o
   7   2   1      534.80      603.31    113.16 o
   8   2   1       11.11       16.05      4.01 o
   9   2   1        7.96        7.52      5.02 o
  10   2   1       22.98       18.26      4.71 o
 -11   3   1       56.37       52.37     10.63 o
 -10   3   1       62.60       62.30     11.84 o
  -9   3   1       62.91       68.72     11.74 o
  -8   3   1      115.11      108.24      7.42 o
  -7   3   1      401.99      428.26     50.36 o
  -6   3   1      423.52      420.33     30.20 o
  -5   3   1     2704.95     2591.70     87.18 o
  -4   3   1     2072.79     2322.85    293.73 o
  -3   3   1     1415.38     1507.37    262.03 o
  -2   3   1     1257.79     1319.88     33.31 o
  -1   3   1     4245.89     4242.43     66.61 o
   0   3   1     1507.88     1480.69     44.34 o
   1   3   1    16875.13    18289.89    780.47 o
   2   3   1     8421.40     7824.07   1188.96 o
   3   3   1     4294.99     4158.86     85.57 o
   4   3   1     5475.70     5498.30    117.57 o
   5   3   1     2103.14     2201.37    124.39 o
   6   3   1      808.55      794.41     16.85 o
   7   3   1      832.45      841.36    125.60 o
   8   3   1      265.12      281.59     26.38 o
   9   3   1      190.67      212.97     50.16 o
  10   3   1       94.55      102.83     18.76 o
 -11   4   1        0.12        9.33      9.63 o
  -8   4   1       30.59       27.09     10.93 o
  -7   4   1       90.21       71.83      7.42 o
  -6   4   1        3.47       21.47      5.82 o
  -5   4   1        1.17      140.75    198.33 o
  -4   4   1     1382.62     1388.19     43.44 o
  -3   4   1     2834.03     2906.00     24.38 o
  -2   4   1     5678.44     6040.82     58.69 o
  -1   4   1       88.70      190.70    187.89 o
   0   4   1        5.24        3.01      5.82 o
   1   4   1     3388.57     3291.62     50.86 o
   2   4   1      286.80      307.57    104.73 o
   3   4   1     2376.40     2558.20    408.39 o
   4   4   1      651.59      672.03     31.60 o
   5   4   1      297.31      281.39      9.33 o
   6   4   1      176.77      178.36     13.84 o
   7   4   1       31.28       28.29     10.93 o
   8   4   1        0.11        2.51      3.51 o
   9   4   1        2.25        6.42      5.12 o
  10   4   1       11.00       12.24      9.93 o
 -10   5   1      188.42      164.32      9.73 o
  -9   5   1      172.58      146.36     10.33 o
  -8   5   1      217.50      251.70     40.23 o
  -7   5   1       69.70       63.50     12.54 o
  -6   5   1     1151.27     1169.60     47.45 o
  -5   5   1     3206.13     3038.12     53.87 o
  -4   5   1     8467.13     8908.20    420.43 o
  -3   5   1     6216.52     6762.91    772.65 o
  -2   5   1     4483.49     4163.28     70.02 o
  -1   5   1      362.23      342.79     26.99 o
   0   5   1    17506.04    17612.35   1117.84 o
   1   5   1     4525.55     4969.03    409.50 o
   2   5   1    12839.02    12543.91     61.70 o
   3   5   1     2152.12     2081.09     28.89 o
   4   5   1     2620.38     2614.07    213.68 o
   5   5   1      213.50      251.60     38.92 o
   6   5   1       55.95       55.27     10.63 o
   7   5   1      241.75      246.08      9.93 o
   8   5   1      610.61      591.67    116.87 o
   9   5   1      325.48      329.14     54.77 o
  10   5   1      112.20      109.15     11.44 o
  11   5   1       11.37       14.75     12.64 o
 -11   6   1        0.00        2.91      7.22 o
 -10   6   1        1.98        4.82      7.02 o
  -8   6   1       56.23       49.96      8.03 o
  -7   6   1      150.36      148.27      6.72 o
  -6   6   1      631.86      742.45    187.09 o
  -5   6   1     1110.07     1240.53    104.23 o
  -4   6   1       61.64       52.27      5.32 o
  -3   6   1     2564.56     2358.26     25.28 o
  -2   6   1      105.95      153.29    120.68 o
  -1   6   1     7847.43     8069.64    688.18 o
   0   6   1     3309.93     3375.59     76.24 o
   1   6   1     1630.06     1606.38     27.09 o
   3   6   1       27.45      174.65     17.35 o
   4   6   1      146.79      136.93      9.23 o
   5   6   1       10.34       11.74      9.83 o
   6   6   1       26.84       37.02     21.67 o
   7   6   1       39.81       39.73      9.33 o
   8   6   1        4.71        9.43     20.06 o
   9   6   1        0.03        2.71      3.31 o
  10   6   1        0.47        9.33     11.54 o
  11   6   1        3.14        6.52     13.74 o
 -12   7   1       30.99       28.69     19.56 o
 -11   7   1       75.01       38.12     16.75 o
  -9   7   1      127.19       63.00     12.74 o
  -8   7   1      237.72      239.16      9.83 o
  -7   7   1      367.64      368.47     20.77 o
  -6   7   1     1173.55     1142.72     39.73 o
  -5   7   1     1667.79     1619.13     15.75 o
  -4   7   1     2312.11     2539.04     61.90 o
  -3   7   1     2832.18     2795.95     33.21 o
  -2   7   1      838.69      747.87     41.63 o
  -1   7   1     2093.69     1937.93     35.11 o
   0   7   1     7947.97     7501.45    216.38 o
   1   7   1     7591.73     8133.35    901.05 o
   2   7   1     5003.86     4806.62     63.20 o
   3   7   1     3411.13     3433.27     24.08 o
   4   7   1      963.06     1000.27     12.24 o
   5   7   1     1016.75     1092.66    281.59 o
   6   7   1      377.82      355.32     21.07 o
   7   7   1      250.47      248.49     19.36 o
   8   7   1      257.02      270.05      9.63 o
   9   7   1      138.43      144.06     40.43 o
  10   7   1       56.07       46.95     12.74 o
 -11   8   1        0.67        6.22     16.35 o
 -10   8   1        6.45       19.46     19.56 o
  -9   8   1       16.57       17.05     31.50 o
  -8   8   1        1.77        9.63     17.15 o
  -7   8   1      107.32      105.03      8.53 o
  -6   8   1      560.02      562.18     55.17 o
  -5   8   1      708.78      761.61     68.82 o
  -4   8   1        9.85        8.53      5.52 o
  -3   8   1      115.94      106.04     23.78 o
  -2   8   1      495.60      578.93    102.02 o
  -1   8   1     3572.65     3565.08    829.53 o
   0   8   1     3545.76     3470.49     82.66 o
   1   8   1     2611.12     2429.89     42.43 o
   2   8   1     1013.01      921.52     85.77 o
   3   8   1       13.50       92.99    168.93 o
   4   8   1       23.10       23.17      9.53 o
   5   8   1      133.28      140.54     12.54 o
   6   8   1        3.83        9.83      6.02 o
   7   8   1      210.94      188.40     23.98 o
   8   8   1       29.90       37.02     19.16 o
   9   8   1        1.73       16.55     20.57 o
  10   8   1       22.71       26.18      9.63 o
  11   8   1        8.09       33.81     45.95 o
 -12   9   1       11.64       15.05     22.77 o
 -11   9   1        8.14       14.55     11.54 o
 -10   9   1       61.37       65.91     17.86 o
  -9   9   1      154.70      183.68     74.23 o
  -8   9   1      441.47      462.06     32.80 o
  -7   9   1      742.34      800.63     23.98 o
  -6   9   1     1026.79     1076.91     30.60 o
  -5   9   1      528.69      543.22      8.43 o
  -4   9   1     1246.58     1317.37    117.17 o
  -3   9   1     2116.78     2319.74    235.65 o
  -2   9   1     2437.99     2357.56     13.54 o
  -1   9   1     7198.27     7214.74     58.89 o
   0   9   1      119.40       98.51     25.38 o
   1   9   1      741.73      734.02     16.85 o
   2   9   1       10.36       13.34     10.53 o
   3   9   1      856.64      828.22    165.22 o
   4   9   1      411.76      393.35     13.04 o
   5   9   1      540.64      557.87     22.67 o
   6   9   1      536.54      524.36     22.07 o
   7   9   1      148.93      140.75      9.23 o
   8   9   1       28.34       22.57      5.52 o
   9   9   1       20.32       22.17     12.24 o
  10   9   1       17.04       22.37     15.25 o
  11   9   1       24.01       34.01     21.17 o
 -11  10   1        0.10       25.08     28.29 o
 -10  10   1        1.13       11.44     10.63 o
  -9  10   1       11.37       12.74     10.33 o
  -8  10   1        0.03        6.92      9.23 o
  -7  10   1       18.69       21.27      8.13 o
  -6  10   1        0.45       37.22     41.83 o
  -5  10   1      190.39      207.46     35.81 o
  -4  10   1      250.50      240.46     28.19 o
  -3  10   1       61.69       57.28     17.15 o
  -2  10   1      707.31      880.59    637.72 o
  -1  10   1      343.35      529.68    442.50 o
   0  10   1      631.11      616.45     16.65 o
   1  10   1       28.06       13.04      8.83 o
   2  10   1        1.84        2.81      8.43 o
   3  10   1        5.26       18.36     31.10 o
   4  10   1       21.44       21.27      9.63 o
   5  10   1       47.26       44.94     10.73 o
   6  10   1       44.92       42.33      6.52 o
   7  10   1       34.86       46.15     24.78 o
   8  10   1        8.90       15.45      5.82 o
   9  10   1        4.67       12.64      5.92 o
  10  10   1        2.02       10.23     15.65 o
 -11  11   1       20.00       29.89      8.13 o
 -10  11   1       48.22       54.67      6.12 o
  -9  11   1      253.50      244.47     20.36 o
  -8  11   1      721.92      774.55     31.40 o
  -7  11   1      732.59      789.60     27.09 o
  -6  11   1     1183.38     1135.09    175.66 o
  -5  11   1      170.70      193.31     37.32 o
  -4  11   1      282.21      282.59      9.63 o
  -3  11   1     1380.86     1425.91     56.68 o
  -2  11   1     4025.29     4063.36     73.63 o
  -1  11   1     6694.61     6874.36     64.20 o
   0  11   1     1624.45     1752.85     50.96 o
   1  11   1     1363.92     1264.20     45.24 o
   2  11   1      323.68      319.61     13.34 o
   3  11   1      387.87      400.77     24.88 o
   4  11   1      394.43      421.23     10.03 o
   5  11   1      670.02      701.52     88.38 o
   6  11   1      897.68      942.88     61.09 o
   7  11   1      171.94      171.64     16.05 o
   8  11   1       27.01       25.78      6.82 o
   9  11   1        1.39        7.72      8.93 o
  10  11   1        8.45       25.28     45.14 o
 -11  12   1        0.23       15.85     31.00 o
 -10  12   1        6.94       20.46     20.46 o
  -9  12   1       20.05       21.57     10.93 o
  -8  12   1        0.31        7.72      8.13 o
  -7  12   1        0.32        4.51      7.62 o
  -6  12   1      174.87      188.30     94.50 o
  -5  12   1      212.48      210.27     16.05 o
  -4  12   1        2.49        7.32      9.53 o
  -3  12   1       47.16       42.03      7.02 o
  -2  12   1      258.16      314.90    191.00 o
  -1  12   1       50.20      132.62    170.34 o
   0  12   1      220.67      211.07     22.27 o
   1  12   1      334.96      321.82     22.27 o
   2  12   1      178.05      173.35     18.76 o
   3  12   1       78.83       93.19     29.89 o
   4  12   1       45.36       42.94      4.51 o
   5  12   1       71.68       65.31      6.92 o
   6  12   1       67.45       56.28      6.32 o
   7  12   1       74.52       70.12      6.52 o
   8  12   1       24.58       22.97      6.32 o
   9  12   1        0.77        8.73      6.82 o
  10  12   1        4.60       40.63     16.45 o
 -11  13   1       33.01       43.44     15.75 o
 -10  13   1       50.17       49.06     11.44 o
  -9  13   1      104.50       98.81     19.06 o
  -8  13   1      205.10      228.42     37.72 o
  -7  13   1      410.38      449.82     26.38 o
  -6  13   1      447.04      485.34     40.83 o
  -5  13   1     1437.23     1547.20     44.24 o
  -4  13   1     1125.41     1094.56     53.07 o
  -3  13   1     1065.92     1105.70     33.21 o
  -2  13   1     2060.14     2110.18     39.32 o
  -1  13   1     1443.25     1441.76     40.53 o
   0  13   1      816.81      812.37     61.49 o
   1  13   1      920.85      934.96     23.37 o
   2  13   1      353.12      349.81     10.33 o
   3  13   1      346.80      335.76     21.07 o
   4  13   1      359.52      347.60     21.37 o
   5  13   1      238.31      255.11     35.11 o
   6  13   1       46.46       44.24      8.83 o
   7  13   1      118.38      116.67     19.06 o
   8  13   1       42.24       38.42     11.34 o
   9  13   1       22.14       42.33     50.76 o
  10  13   1       23.33       24.18     11.34 o
 -10  14   1        0.62       15.85     16.35 o
  -9  14   1       15.34       35.31     10.13 o
  -8  14   1        0.08        5.52     11.03 o
  -7  14   1       58.02       56.78     11.54 o
  -6  14   1       61.27       54.87      6.72 o
  -5  14   1      196.03      214.58    113.16 o
  -4  14   1        6.21       16.75     17.15 o
  -3  14   1       32.96       32.20      6.32 o
  -2  14   1       30.23       32.80     14.55 o
  -1  14   1      984.92     1019.03     55.88 o
   0  14   1      575.29      590.17     27.59 o
   1  14   1      468.55      453.94     36.31 o
   2  14   1      173.27      171.04     31.20 o
   3  14   1        1.08       15.35     13.54 o
   4  14   1        1.97        4.41      9.43 o
   5  14   1       15.28       17.25      9.43 o
   6  14   1       22.27       14.45      7.02 o
   7  14   1       39.84       36.52      4.51 o
   8  14   1       27.33       32.60      5.02 o
   9  14   1        0.34        5.12      4.41 o
  10  14   1        7.98       26.28     12.54 o
 -10  15   1       72.83       69.42     12.54 o
  -9  15   1       60.82       56.58     11.03 o
  -8  15   1       28.92       40.43     13.14 o
  -7  15   1      149.80      137.74     26.78 o
  -6  15   1      117.47      130.21     20.87 o
  -5  15   1      952.61     1022.94     14.65 o
  -4  15   1     1421.75     1570.97     70.62 o
  -3  15   1      796.87      865.04     23.27 o
  -2  15   1      327.62      357.03     21.27 o
  -1  15   1       72.40       75.34      7.62 o
   0  15   1      440.42      450.23     25.28 o
   1  15   1      582.22      590.77     14.14 o
   2  15   1     1620.69     1762.68     49.66 o
   3  15   1      647.78      681.46     25.58 o
   4  15   1      338.64      329.14     16.95 o
   5  15   1       51.05       43.74     10.33 o
   6  15   1        4.21        4.21      6.42 o
   7  15   1       61.40       63.60     10.63 o
   8  15   1       86.50       86.47      5.82 o
   9  15   1       77.83       86.88     16.15 o
  10  15   1       31.10       43.44     18.26 o
 -10  16   1        7.57       26.18     38.52 o
  -9  16   1        8.70       37.82     37.22 o
  -8  16   1       11.67       24.28     24.98 o
  -7  16   1       29.15       31.70     10.03 o
  -6  16   1        8.66       16.55     12.64 o
  -5  16   1       32.31       27.59      9.33 o
  -4  16   1      172.52      158.50     31.20 o
  -3  16   1      117.46       97.21     23.67 o
  -2  16   1       12.97       12.14      8.43 o
  -1  16   1       71.99       61.49     10.03 o
   0  16   1       12.75       17.56      8.33 o
   1  16   1        2.21        5.32      8.83 o
   2  16   1      124.90      136.53     26.28 o
   3  16   1        0.45       17.96     29.09 o
   4  16   1        5.96        8.93     13.24 o
   5  16   1       21.82       21.07      9.83 o
   6  16   1        9.92       14.04     10.73 o
   7  16   1        2.74        7.32      7.62 o
   8  16   1        0.98       14.25      8.53 o
   9  16   1        0.80       10.63     10.23 o
 -10  17   1       48.94       62.90     21.97 o
  -9  17   1       69.27       74.94     12.44 o
  -8  17   1       39.22       50.86     24.98 o
  -7  17   1      100.31       86.88     25.88 o
  -6  17   1      315.30      330.65     25.98 o
  -5  17   1      559.72      604.81     30.60 o
  -4  17   1      909.27      996.86    153.08 o
  -3  17   1      995.41     1078.81     14.65 o
  -2  17   1      379.90      410.60     26.38 o
  -1  17   1      451.10      497.58     16.45 o
   0  17   1     1721.42     1869.22     41.83 o
   1  17   1      650.87      735.63     32.10 o
   2  17   1     1125.70     1204.31     33.51 o
   3  17   1      500.59      529.48     29.19 o
   4  17   1      189.76      195.82     27.69 o
   5  17   1       83.14       74.64     14.14 o
   6  17   1       57.32       55.88     14.85 o
   7  17   1       36.08       38.22      9.33 o
   8  17   1       90.39       85.97      6.92 o
   9  17   1       66.36       61.80     21.17 o
  -9  18   1       14.72       19.76      5.32 o
  -8  18   1        8.22        9.13      7.22 o
  -7  18   1        1.42        5.32      8.53 o
  -6  18   1        6.38        8.23      7.82 o
  -5  18   1        2.96        8.33     13.14 o
  -4  18   1       64.46       56.38      6.52 o
  -3  18   1      525.28      560.27     38.52 o
  -2  18   1     1057.33     1147.73     93.50 o
  -1  18   1       49.26       44.64     19.96 o
   0  18   1        3.91       10.93      7.42 o
   1  18   1       12.40       15.85     11.03 o
   2  18   1        8.36        9.53      9.83 o
   3  18   1      205.37      220.20     25.58 o
   4  18   1      167.46      149.87      7.62 o
   5  18   1       58.93       57.58      9.23 o
   6  18   1        0.33       10.03     13.94 o
   7  18   1       11.59       15.05      8.33 o
   8  18   1       12.40       33.10     15.65 o
   9  18   1        0.19       10.63     12.34 o
  -9  19   1       36.09       42.33     17.35 o
  -8  19   1       83.33       77.14     15.65 o
  -7  19   1      144.15      129.31      9.43 o
  -6  19   1      144.60      142.45     36.62 o
  -5  19   1      121.74      113.66     39.12 o
  -4  19   1      145.13      136.43     20.26 o
  -3  19   1      364.18      378.20     23.17 o
  -2  19   1      380.89      408.59     21.77 o
  -1  19   1      606.64      638.62     31.30 o
   0  19   1      231.61      247.28     16.05 o
   1  19   1      305.69      327.64     33.10 o
   2  19   1      236.82      250.79     30.40 o
   3  19   1      204.70      199.53     14.25 o
   4  19   1      230.16      237.55     40.83 o
   5  19   1      193.53      196.72     62.10 o
   6  19   1      159.02      148.27     25.28 o
   7  19   1       75.28       68.22      9.93 o
   8  19   1       20.43       24.28     17.46 o
   9  19   1       11.32       17.86     16.85 o
  -9  20   1        7.89       14.65     14.55 o
  -8  20   1        1.99       16.05     10.03 o
  -7  20   1        0.21       10.63      8.83 o
  -6  20   1        0.03       21.47     19.86 o
  -5  20   1        1.03        4.21     14.55 o
  -4  20   1       29.18       25.18      6.62 o
  -3  20   1       61.47       52.27      8.33 o
  -2  20   1       80.30       71.13     18.76 o
  -1  20   1        6.26       15.35     16.85 o
   0  20   1        4.56        9.23      6.62 o
   1  20   1       12.78       15.55      9.03 o
   2  20   1        8.07       10.83     11.03 o
   3  20   1       41.29       38.12     10.93 o
   4  20   1       13.59       21.97     20.06 o
   5  20   1        6.81        8.83     10.83 o
   6  20   1        0.07        9.13     17.35 o
   7  20   1        3.25       13.74     12.54 o
   8  20   1        3.18       12.24      8.63 o
  -8  21   1       63.48       69.52     33.31 o
  -7  21   1       74.68       72.63     37.42 o
  -6  21   1       82.20       76.14     11.34 o
  -5  21   1       37.07       42.13     23.47 o
  -4  21   1       12.03       13.84     14.55 o
  -3  21   1       50.61       59.49     18.26 o
  -2  21   1      491.63      523.36     84.07 o
  -1  21   1      879.14      921.72     43.14 o
   0  21   1      411.50      443.10     29.59 o
   1  21   1      239.34      238.86     20.46 o
   2  21   1       51.19       52.67     11.14 o
   3  21   1       64.78       58.69     10.63 o
   4  21   1      214.03      197.93     28.29 o
   5  21   1      206.41      195.02     42.43 o
   6  21   1      173.94      165.93     34.91 o
   7  21   1       68.38       65.81      7.22 o
  -8  22   1        0.01       11.24     29.79 o
  -7  22   1        8.62       21.07     22.57 o
  -6  22   1       27.23       32.00     19.76 o
  -5  22   1       13.49       23.98     14.04 o
  -4  22   1        3.59        8.53      7.62 o
  -3  22   1       13.97       11.03     13.24 o
  -2  22   1        1.33       13.74     15.45 o
  -1  22   1       17.32       25.28     13.64 o
   0  22   1       39.89       43.24     12.74 o
   1  22   1       16.43       18.46     10.93 o
   2  22   1        7.15       13.14     11.64 o
   3  22   1        4.58       21.77     16.55 o
   4  22   1       19.11       32.00     16.15 o
   5  22   1        8.94       21.57     22.87 o
   6  22   1        3.35       12.54     10.83 o
   7  22   1        0.82       31.50     35.31 o
  -8  23   1       39.01       58.79     20.67 o
  -7  23   1       41.58       46.65     11.14 o
  -6  23   1       67.40       62.20      8.03 o
  -5  23   1       63.64       57.88      8.83 o
  -4  23   1       82.53       66.51     21.87 o
  -3  23   1      164.44      178.46     56.28 o
  -2  23   1      258.11      248.39     55.38 o
  -1  23   1      294.27      271.76     69.42 o
   0  23   1      213.44      204.85     45.14 o
   1  23   1      212.31      197.02     30.10 o
   2  23   1      137.94      163.32     19.06 o
   3  23   1      154.78      144.66     33.71 o
   4  23   1       88.84       85.37     13.84 o
   5  23   1       90.31       84.47      9.43 o
   6  23   1       67.10       61.39      8.63 o
   7  23   1       35.82       39.22     14.45 o
  -7  24   1        0.24        3.01      9.93 o
  -6  24   1        2.41       38.62     38.42 o
  -5  24   1       10.32       14.85     15.05 o
  -4  24   1        0.01       12.54     17.76 o
  -3  24   1       25.93       21.97      8.93 o
  -2  24   1       29.45       41.03     25.18 o
  -1  24   1        1.63       10.33     16.65 o
   0  24   1       31.18       44.14     39.73 o
   1  24   1       23.31       26.18      6.02 o
   2  24   1        0.61       19.26     19.76 o
   3  24   1       12.31       17.56     10.63 o
   4  24   1       11.35       18.76     11.84 o
   5  24   1        1.72        6.62      8.73 o
   6  24   1        2.15       12.24     18.76 o
   7  24   1        5.72       22.37     19.86 o
  -7  25   1        4.67        2.31     33.51 o
  -5  25   1       62.32       55.68     16.85 o
  -4  25   1      126.58      111.55     16.05 o
  -3  25   1       79.32       87.18     24.28 o
  -2  25   1       27.38       35.81     10.73 o
  -1  25   1       18.34       25.78     11.44 o
   0  25   1       50.66       59.69     34.21 o
   1  25   1      132.32      117.37     17.86 o
   2  25   1      158.65      153.59     30.80 o
   3  25   1      165.28      155.29     26.08 o
   4  25   1       75.62       70.22     15.55 o
   5  25   1       32.55       36.31     42.63 o
  -5  26   1        0.15       12.24     17.46 o
  -4  26   1        0.85       13.84     14.85 o
  -3  26   1        1.76        3.31     14.14 o
  -2  26   1        4.50       10.93     12.74 o
  -1  26   1        0.21       12.74     22.87 o
   0  26   1        2.12       12.44     11.44 o
   1  26   1        1.05       10.33     15.35 o
   2  26   1        0.89       11.74      7.12 o
   3  26   1        0.90       12.74      9.83 o
   4  26   1        0.75       11.74     17.05 o
  -6  27   1       12.48       26.38     44.84 o
  -4  27   1       69.55       63.60     13.04 o
  -3  27   1       57.88       57.48     27.79 o
  -2  27   1       22.48       23.67      8.53 o
  -1  27   1       11.14       16.25      7.93 o
   0  27   1       44.32       41.33      8.63 o
   1  27   1       73.64       73.23      9.13 o
   2  27   1       93.99       84.87     14.65 o
   3  27   1       64.00       79.85     35.61 o
   5  27   1       10.01       26.38     22.07 o
  -5  28   1        5.31       17.86     21.07 o
  -2  28   1        2.68        4.82     21.37 o
  -1  28   1        1.92       13.54     16.95 o
   0  28   1       17.10       19.86      8.53 o
   1  28   1       14.50       16.85     15.45 o
   3  28   1        0.00        0.00     28.49 o
   4  28   1        1.38        4.31     42.74 o
  -4  29   1       14.54       20.16     26.99 o
  -3  29   1       24.52       31.60     30.30 o
  -2  29   1       33.73       16.85     27.19 o
   3  29   1       20.12       27.19     15.25 o
  -2  30   1        0.74       11.14     35.81 o
  -1  30   1        1.53       15.95     42.74 o
   0  30   1        6.75        3.31     35.31 o
   1  30   1        4.26        7.93     17.96 o
 -12   0   2       15.19        7.52     15.35 o
 -10   0   2      157.57      177.56     17.56 o
  -8   0   2      354.89      385.52     16.85 o
  -7   0   2     1348.22     1474.47     38.02 o
  -6   0   2      406.99      427.75     12.14 o
  -5   0   2       40.40       42.94     10.73 o
  -4   0   2      257.87      245.18     10.53 o
  -3   0   2       51.85       85.77      7.52 o
  -2   0   2     6762.71     6632.29     36.92 o
  -1   0   2     6262.32     6443.30     68.72 o
   0   0   2    16647.63    16774.00     21.67 o
   2   0   2      285.07      292.12      3.11 o
   3   0   2      323.37      316.80      4.41 o
   4   0   2     1328.95     1264.20     34.61 o
   5   0   2     2724.82     3029.59     20.97 o
   6   0   2      949.07     1057.35     91.79 o
   7   0   2       28.68       26.28      9.13 o
   8   0   2      140.39      130.01      9.63 o
   9   0   2       43.62       49.66      7.93 o
  11   0   2       41.67       38.42      9.93 o
 -12   1   2        0.95        7.12      8.33 o
 -10   1   2       29.22       30.40     12.04 o
  -9   1   2       36.33       39.83      9.63 o
  -8   1   2        2.71       35.31     73.43 o
  -7   1   2        3.97        6.22      6.32 o
  -6   1   2      244.59      284.30     50.56 o
  -5   1   2        0.03        1.40      5.22 o
  -4   1   2      394.57      379.00     54.77 o
  -3   1   2     1508.86     1400.73     47.65 o
  -2   1   2    10532.26    10126.66    173.65 o
  -1   1   2        4.09      247.18    103.23 o
   0   1   2     8010.50     7918.97    165.62 o
   1   1   2     1290.84     1209.33     11.64 o
   2   1   2        0.36        2.81      3.01 o
   3   1   2        6.92       81.26     78.85 o
   4   1   2       78.49      125.00     67.21 o
   5   1   2        0.63        9.83     21.67 o
   6   1   2      133.92      123.89     17.56 o
   7   1   2       23.56       32.50     29.19 o
   8   1   2        5.75        7.93      7.32 o
   9   1   2        4.75        5.62      4.61 o
  10   1   2        6.13        2.71      5.72 o
  11   1   2        0.41        3.81      7.52 o
 -12   2   2       16.51       27.09     13.04 o
 -10   2   2       77.15       66.71      7.52 o
  -9   2   2      198.79      190.10     20.77 o
  -8   2   2      316.52      317.81     15.35 o
  -7   2   2      555.43      621.07    157.20 o
  -6   2   2       52.00       53.77     31.50 o
  -5   2   2      315.56      294.33     24.58 o
  -4   2   2      509.59      566.79     25.68 o
  -3   2   2     2924.41     3087.77     67.31 o
  -2   2   2     1241.46     1173.72      9.53 o
  -1   2   2      601.36      554.76     12.64 o
   0   2   2       26.20       31.70     11.24 o
   1   2   2     4970.35     5211.90    875.67 o
   2   2   2     2174.76     2257.85     23.07 o
   3   2   2     1987.88     2006.45     12.74 o
   4   2   2     1724.72     1715.03     33.21 o
   5   2   2     1292.63     1359.30    275.87 o
   6   2   2      577.59      633.61     56.98 o
   7   2   2      217.51      231.73      6.52 o
   8   2   2       80.76       87.08      8.33 o
   9   2   2       73.25       80.05     36.31 o
  11   2   2       31.39       30.70     10.23 o
 -10   3   2       18.26        7.02      9.63 o
  -9   3   2        4.58        7.02     11.64 o
  -8   3   2        0.31       11.64     26.38 o
  -7   3   2      189.74      189.50     10.23 o
  -6   3   2      263.31      291.62     27.99 o
  -5   3   2      180.45      259.62     35.41 o
  -4   3   2     1146.55     1229.09    116.17 o
  -3   3   2     3373.75     3422.94     77.34 o
  -2   3   2     5161.02     4734.49     44.44 o
  -1   3   2     9987.10    10669.67    390.84 o
   0   3   2     3269.03     2983.64     50.86 o
   1   3   2     2779.38     2555.29     23.67 o
   2   3   2      337.06      328.54      3.91 o
   3   3   2     1820.03     1943.35    292.83 o
   4   3   2     1295.54     1221.97     15.25 o
   5   3   2        7.88        7.12      4.41 o
   6   3   2       90.91       79.85     14.14 o
   7   3   2       17.54       30.40     40.53 o
   8   3   2       20.44       20.77      6.12 o
   9   3   2       27.31       25.78      2.71 o
  10   3   2        9.91       13.84      5.72 o
 -11   4   2      125.87       98.61      9.63 o
 -10   4   2       82.40       83.16     11.14 o
  -9   4   2       35.68       34.91     11.64 o
  -8   4   2      180.09      173.95     17.05 o
  -7   4   2      128.48      169.64     75.84 o
  -6   4   2     1772.34     1793.28     75.64 o
  -5   4   2     4151.38     4071.99     55.58 o
  -4   4   2     1241.51     1172.41    236.65 o
  -3   4   2      875.07     1093.16    378.20 o
  -2   4   2      254.70      254.41     15.05 o
  -1   4   2     3038.52     2937.00     34.31 o
   0   4   2      628.77      597.19     16.15 o
   1   4   2     5154.85     5145.19     18.16 o
   2   4   2     2435.64     2174.88    299.65 o
   3   4   2     1635.92     1555.12     20.26 o
   4   4   2     1568.92     1546.60     27.59 o
   5   4   2       83.34      102.02     26.28 o
   6   4   2      364.64      358.94     42.13 o
   7   4   2      665.18      714.46      7.93 o
   8   4   2      294.25      319.71      7.32 o
   9   4   2      150.14      157.60     34.51 o
 -10   5   2        0.22        6.12      8.23 o
  -9   5   2        9.27        4.92     12.44 o
  -8   5   2        2.95        6.22     11.84 o
  -7   5   2      183.46      173.35     15.85 o
  -6   5   2        6.97      184.28    233.44 o
  -5   5   2       47.53      238.35    120.58 o
  -4   5   2      131.96      148.47    131.52 o
  -3   5   2      834.01      857.72     38.32 o
  -2   5   2       95.70       81.36      9.53 o
  -1   5   2      395.38      509.81    325.73 o
   0   5   2      817.78      849.09     33.41 o
   1   5   2     1044.33     1021.73      5.92 o
   2   5   2      111.26       98.51      4.11 o
   3   5   2     1036.33     1220.36    472.60 o
   4   5   2      548.65      544.12     20.26 o
   5   5   2      252.90      257.72     15.25 o
   6   5   2      217.66      205.85     12.04 o
   7   5   2       27.81       51.96     27.19 o
   8   5   2       18.44       21.87      6.52 o
   9   5   2       12.68       19.56     11.64 o
  -9   6   2      183.10      175.46     37.12 o
  -8   6   2      386.95      370.97     13.34 o
  -7   6   2      280.93      313.99     39.73 o
  -6   6   2     1906.38     1919.68     52.87 o
  -5   6   2     3132.62     3148.17     95.10 o
  -4   6   2     4407.39     4226.98    904.56 o
  -3   6   2     6100.83     6166.62     85.67 o
  -2   6   2     2709.74     2837.28     68.32 o
  -1   6   2     3409.71     3266.64     14.04 o
   0   6   2     8826.19     8547.05     60.49 o
   1   6   2     7839.00     8392.77    740.54 o
   2   6   2     5979.75     5981.03    109.55 o
   3   6   2     2331.84     2240.89     20.87 o
   4   6   2      327.91      309.38      8.53 o
   5   6   2      106.31      123.09     22.77 o
   6   6   2      395.10      402.27     10.93 o
   7   6   2      514.96      534.99     25.18 o
   8   6   2      331.73      342.28      8.33 o
   9   6   2       93.59       81.96      8.53 o
  10   6   2       14.28       34.31     13.24 o
 -11   7   2       15.55       20.87     12.84 o
 -10   7   2       45.63       45.85     11.34 o
  -9   7   2       16.53       23.57     10.33 o
  -8   7   2        1.99        4.51      7.93 o
  -7   7   2       90.22       72.63      5.92 o
  -6   7   2      297.42      311.08     18.46 o
  -5   7   2      114.05      300.55    232.34 o
  -4   7   2      590.17      555.36     41.03 o
  -3   7   2      174.09      172.35     18.46 o
  -2   7   2       14.22       13.04     13.84 o
  -1   7   2      928.98     1125.06    519.75 o
   0   7   2     1405.32     1491.52     24.58 o
   1   7   2     1041.04      960.44     16.35 o
   2   7   2      360.67      356.73      5.62 o
   3   7   2        4.90      135.43    119.18 o
   4   7   2      116.07      117.27     35.11 o
   5   7   2       14.62       19.76      7.52 o
   6   7   2      168.14      179.97     30.70 o
   7   7   2       63.58       76.84     32.00 o
   8   7   2        3.46        7.42      4.51 o
   9   7   2        9.00       15.15      4.21 o
 -11   8   2       39.04       35.31      8.73 o
 -10   8   2      151.52      131.72     14.85 o
  -9   8   2      173.70      160.41      7.42 o
  -8   8   2      371.29      386.32     57.58 o
  -7   8   2     1034.59     1133.79    239.66 o
  -6   8   2     1158.36     1179.63     30.20 o
  -5   8   2     2472.90     2479.75     28.79 o
  -4   8   2     3769.17     3584.55     26.89 o
  -3   8   2     3387.12     3654.37    556.16 o
  -2   8   2     5180.80     4821.46     74.44 o
  -1   8   2     5118.65     4902.12     15.35 o
   0   8   2     2304.80     2270.79     19.16 o
   1   8   2     2559.83     2512.35    525.46 o
   2   8   2     1820.85     1813.14     19.46 o
   3   8   2     3069.68     3050.46     55.38 o
   4   8   2     1276.96     1250.26     32.30 o
   5   8   2     1110.25     1184.95     31.30 o
   6   8   2      325.64      322.52     12.54 o
   7   8   2      194.77      207.06     16.65 o
   8   8   2       92.08       88.58      8.13 o
   9   8   2       72.33       79.65     10.93 o
  10   8   2       29.09       30.50      6.12 o
 -12   9   2        0.03       47.95     23.27 o
 -11   9   2        5.39       35.51     17.35 o
 -10   9   2       32.46       44.54     15.25 o
  -9   9   2       22.39       19.76     16.55 o
  -8   9   2        1.28        9.83      6.12 o
  -7   9   2        4.21        6.62      7.32 o
  -6   9   2      112.37      104.53     16.95 o
  -5   9   2        1.36       56.18     64.70 o
  -4   9   2        0.03       73.53    164.12 o
  -3   9   2      396.67      376.19     25.28 o
  -2   9   2      706.74      718.17     13.24 o
  -1   9   2      174.87      399.16     64.91 o
   0   9   2     2223.30     2121.11     38.32 o
   1   9   2      326.65      298.85     15.95 o
   2   9   2       19.93       25.78     13.04 o
   3   9   2        1.44       39.02     20.26 o
   4   9   2        5.60       13.04      5.32 o
   5   9   2      238.11      219.39     17.66 o
   6   9   2      331.24      336.67     25.88 o
   7   9   2       61.64       60.39     10.93 o
   8   9   2        1.50       10.53     19.06 o
   9   9   2        3.44        9.03      8.33 o
  10   9   2        1.84        6.62      7.62 o
 -11  10   2       23.29       27.79      8.93 o
 -10  10   2      117.25      103.93     21.17 o
  -9  10   2      440.45      456.04     86.77 o
  -8  10   2      740.83      754.49     17.66 o
  -7  10   2     1136.09     1204.41     22.77 o
  -6  10   2      893.30      955.52     44.24 o
  -5  10   2      308.94      295.13     18.46 o
  -4  10   2     2354.09     2318.34     60.69 o
  -3  10   2     3782.26     4073.80    271.06 o
  -2  10   2     7141.51     7079.01     46.85 o
  -1  10   2     6373.16     6297.53    136.13 o
   0  10   2     6214.03     6247.88     33.10 o
   1  10   2     1753.54     1713.93     53.87 o
   2  10   2     1984.86     2072.96     62.90 o
   3  10   2      924.25      867.75     93.70 o
   4  10   2     1462.14     1514.80     11.54 o
   5  10   2     1593.53     1684.43     90.99 o
   6  10   2      564.96      584.95     12.24 o
   7  10   2       70.59       57.98      7.22 o
   8  10   2       22.44       22.77      6.92 o
   9  10   2       23.74       31.40     20.16 o
  10  10   2       33.57       36.31     10.63 o
 -11  11   2        0.67       12.94     23.98 o
 -10  11   2        0.26        3.01      9.73 o
  -9  11   2        1.41       19.96     31.40 o
  -8  11   2       19.88       22.57     22.67 o
  -7  11   2        1.00        8.13      9.13 o
  -6  11   2      187.26      208.76     36.01 o
  -5  11   2       71.41       81.46     36.11 o
  -4  11   2       13.00       16.65      7.62 o
  -3  11   2        5.05       22.57      5.22 o
  -2  11   2       52.16       42.53      6.62 o
  -1  11   2      147.48      470.99    213.28 o
   0  11   2       55.86       45.24      8.53 o
   1  11   2       11.88        8.53      8.53 o
   2  11   2      330.06      313.89     13.74 o
   3  11   2       59.76       91.69     95.70 o
   4  11   2       59.56       49.56     10.63 o
   5  11   2        8.65       16.35     12.34 o
   6  11   2       10.08       15.65      6.42 o
   7  11   2        2.50        3.61      7.22 o
   8  11   2        3.03       12.74      6.42 o
   9  11   2        3.00       15.05     17.96 o
  10  11   2        0.74        4.92      7.52 o
 -11  12   2       48.17       61.59     24.38 o
 -10  12   2       93.59      107.94     22.77 o
  -9  12   2      394.15      423.04     51.96 o
  -8  12   2      637.99      706.03     12.54 o
  -7  12   2      797.29      853.70     86.37 o
  -6  12   2     1311.57     1374.15     55.38 o
  -5  12   2     1066.61     1075.71     43.94 o
  -4  12   2     2229.59     2255.94     72.63 o
  -3  12   2     4525.81     4847.44     40.73 o
  -2  12   2     6992.34     7192.97    148.87 o
  -1  12   2     5207.62     5174.48     67.21 o
   0  12   2     3695.47     3786.29     59.39 o
   1  12   2     1573.91     1714.53     87.28 o
   2  12   2     1219.85     1236.51     17.46 o
   3  12   2      995.67     1037.48    159.71 o
   4  12   2     1071.56     1114.93     27.49 o
   5  12   2      789.59      834.14     51.56 o
   6  12   2      185.87      210.17     19.66 o
   7  12   2       63.13       63.70     21.07 o
   8  12   2       29.39       32.20     22.07 o
   9  12   2       21.06       31.50     12.64 o
  10  12   2       25.77       27.09      8.93 o
 -11  13   2        0.90       17.35     21.57 o
 -10  13   2       16.20       21.07      9.33 o
  -9  13   2       16.14       35.31     26.89 o
  -8  13   2       15.53       13.84      7.42 o
  -7  13   2       14.12       19.56     14.75 o
  -6  13   2      269.97      285.20     35.51 o
  -5  13   2        4.47       51.86     17.96 o
  -4  13   2       54.03       38.82     10.63 o
  -3  13   2      155.90      147.07      8.43 o
  -2  13   2       21.65       24.98      6.62 o
  -1  13   2       83.27      213.38    149.47 o
   0  13   2      162.75      159.81     17.76 o
   1  13   2      211.42      198.93     13.54 o
   2  13   2       41.87       37.12      6.62 o
   3  13   2       10.63       27.79     15.75 o
   4  13   2       63.45       47.25      8.23 o
   5  13   2       12.24       16.65      5.82 o
   6  13   2      252.84      259.82     22.37 o
   7  13   2       33.94       40.93      7.62 o
   8  13   2        4.79       13.04     12.94 o
   9  13   2        6.77       11.94     15.85 o
 -11  14   2       39.32       51.26     27.89 o
 -10  14   2       38.29       53.87     14.55 o
  -9  14   2       47.86       54.17     15.75 o
  -8  14   2      113.37      105.94      8.03 o
  -7  14   2      359.34      378.10     38.92 o
  -6  14   2      646.95      663.10     38.62 o
  -5  14   2     1963.05     2148.80    355.93 o
  -4  14   2     1354.99     1406.15     85.77 o
  -3  14   2      890.85      918.31     17.35 o
  -2  14   2     1015.21     1063.47     53.17 o
  -1  14   2      878.96      845.18     17.56 o
   0  14   2     1370.05     1385.39     12.84 o
   1  14   2     3052.76     3335.66    175.96 o
   2  14   2     1292.43     1290.69     33.61 o
   3  14   2     1030.35     1037.08     32.70 o
   4  14   2      457.08      469.79     61.09 o
   5  14   2      135.65      132.42     13.34 o
   6  14   2      151.86      138.34     12.54 o
   7  14   2      186.71      187.39     20.67 o
   8  14   2       71.84       70.12      8.83 o
   9  14   2       36.67       38.52     12.14 o
 -10  15   2        0.30       31.60     21.77 o
  -9  15   2        3.57       12.74     15.85 o
  -8  15   2        0.32        7.32      6.82 o
  -7  15   2       30.37       25.08      8.33 o
  -6  15   2        5.68        9.03      9.43 o
  -5  15   2       11.24       36.11     27.19 o
  -4  15   2        1.95       11.03     10.73 o
  -3  15   2       33.34       32.90     11.34 o
  -2  15   2       19.94       17.76     11.14 o
  -1  15   2      372.02      384.92     91.89 o
   0  15   2      118.17      103.23     11.74 o
   1  15   2      169.11      150.98     19.06 o
   2  15   2       80.08       75.84      6.82 o
   3  15   2        5.31       11.94      6.22 o
   4  15   2        0.13        5.72      8.13 o
   5  15   2       25.87       33.71     12.24 o
   6  15   2        1.17        7.32      7.12 o
   7  15   2        2.20       14.04      5.22 o
   8  15   2        0.06        5.12      8.63 o
 -10  16   2       56.74       67.31     11.54 o
  -9  16   2       34.15       46.95     19.06 o
  -8  16   2       47.92       48.65     17.46 o
  -7  16   2      171.28      179.57     56.68 o
  -6  16   2      527.88      541.92     51.56 o
  -5  16   2     1123.79     1180.64     25.48 o
  -4  16   2     1162.26     1221.37     49.36 o
  -3  16   2      822.53      898.14     28.39 o
  -2  16   2      397.73      395.45     21.67 o
  -1  16   2      975.29      987.43     41.43 o
   0  16   2     1394.02     1483.70     41.43 o
   1  16   2     1366.01     1461.73     36.31 o
   2  16   2     1376.86     1474.47     15.25 o
   3  16   2      557.68      597.29     20.87 o
   4  16   2      102.75       92.69      8.83 o
   5  16   2       10.43       15.85     14.14 o
   6  16   2       98.35       95.80     18.96 o
   7  16   2       96.83       86.88      6.42 o
   8  16   2      114.20      107.14     13.44 o
   9  16   2       34.86       42.43     15.25 o
 -10  17   2        6.76       20.46      9.13 o
  -9  17   2        1.67        8.63     13.74 o
  -8  17   2        1.14       13.84     27.29 o
  -7  17   2       15.46       18.96      7.42 o
  -6  17   2       45.07       44.44     11.54 o
  -5  17   2        4.21       25.18     29.29 o
  -4  17   2       77.49       70.52     11.44 o
  -3  17   2      114.34      111.35     20.87 o
  -2  17   2       14.16       17.46     10.03 o
  -1  17   2       57.37       97.11     55.58 o
   0  17   2       18.36       16.75     18.76 o
   1  17   2       14.43       15.05      9.33 o
   2  17   2       97.69       98.31     12.84 o
   3  17   2      101.32      110.55     23.78 o
   4  17   2       94.83       87.78     26.58 o
   5  17   2       11.68       19.96      9.83 o
   6  17   2       10.54       18.86     21.37 o
   7  17   2        0.03       19.36     14.35 o
   8  17   2        0.22        6.42     10.63 o
 -10  18   2       38.86       36.11     15.65 o
  -9  18   2       52.26       68.52     20.67 o
  -8  18   2       78.65       79.35     24.78 o
  -7  18   2      120.43      120.78     31.30 o
  -6  18   2      236.13      223.71     16.65 o
  -5  18   2      369.73      392.14     30.10 o
  -4  18   2      468.78      493.26     22.87 o
  -3  18   2      661.00      706.14     71.63 o
  -2  18   2      226.77      251.50     38.62 o
  -1  18   2      656.55      700.72     39.93 o
   0  18   2      433.65      450.83     22.77 o
   1  18   2      332.76      355.63     15.35 o
   2  18   2      436.91      469.49     11.84 o
   3  18   2      245.86      233.14     32.00 o
   4  18   2      125.11      118.37     11.54 o
   5  18   2      100.78       91.39      6.12 o
   6  18   2       84.50       91.39     26.48 o
   7  18   2       45.26       48.95     21.57 o
   8  18   2       35.34       41.83     10.13 o
  -9  19   2        2.23       26.89     33.71 o
  -8  19   2        8.90       18.96     16.35 o
  -7  19   2       23.32       30.80     10.63 o
  -6  19   2       31.31       30.70      6.62 o
  -5  19   2       12.43       10.43     12.94 o
  -4  19   2       71.39       63.30      8.03 o
  -3  19   2      275.07      305.37     13.04 o
  -2  19   2       70.35       58.69     11.14 o
  -1  19   2        4.59       14.04     14.25 o
   0  19   2       28.77       22.27      7.72 o
   1  19   2        9.31       10.33      7.82 o
   2  19   2       86.25       88.68     38.92 o
   3  19   2      196.85      214.38     19.86 o
   4  19   2       93.33       85.37     15.25 o
   5  19   2        1.62        4.61      8.33 o
   6  19   2        1.28        9.63     10.73 o
   7  19   2        1.26       15.55     10.73 o
   8  19   2        0.25        9.53     10.03 o
  -9  20   2       30.98       28.49     25.08 o
  -8  20   2       66.56       56.18      6.62 o
  -7  20   2       72.08       73.43     15.45 o
  -6  20   2       16.23       29.99     16.75 o
  -5  20   2       11.08       12.94     11.84 o
  -4  20   2       22.04       28.99     17.46 o
  -3  20   2      187.10      195.72     48.15 o
  -2  20   2      463.30      469.79     20.67 o
  -1  20   2      311.49      330.04     27.69 o
   0  20   2      142.68      148.17     28.09 o
   1  20   2       94.12      104.13     32.40 o
   2  20   2       56.98       52.87      8.03 o
   3  20   2       99.16      112.05     29.19 o
   4  20   2      278.83      282.09     22.77 o
   5  20   2      198.05      186.89     36.52 o
   6  20   2       72.71       67.61     15.85 o
   7  20   2       19.68       35.11     11.24 o
   8  20   2        3.24        6.92     13.84 o
  -8  21   2        0.09       11.44      7.32 o
  -7  21   2        4.22       19.96      8.73 o
  -6  21   2        0.15       15.85     16.95 o
  -5  21   2        6.32       15.05     11.14 o
  -4  21   2        2.97        9.33     13.04 o
  -3  21   2        6.69       12.14      8.03 o
  -2  21   2        0.49       18.16     28.49 o
  -1  21   2        1.35        3.41     13.04 o
   0  21   2        6.91        8.13      8.03 o
   1  21   2        1.10        8.63     12.54 o
   2  21   2        4.07       10.63     12.84 o
   3  21   2        0.07        7.82      9.43 o
   4  21   2        1.03        7.72     10.73 o
   5  21   2        0.13       26.99     46.75 o
   6  21   2        0.00       12.84     19.76 o
   7  21   2        0.11       24.38     14.45 o
  -8  22   2       58.05       56.48     25.28 o
  -7  22   2       42.26       45.24     16.35 o
  -6  22   2       29.05       39.32     10.13 o
  -5  22   2       10.59       14.75     11.24 o
  -4  22   2       46.45       38.72      8.83 o
  -3  22   2      173.92      176.26     48.55 o
  -2  22   2      360.37      388.33    106.94 o
  -1  22   2      144.56      161.61     33.41 o
   0  22   2       97.87       95.40     14.14 o
   1  22   2       26.28       27.49      6.22 o
   2  22   2       21.16       22.97      7.12 o
   3  22   2       52.13       49.06     14.25 o
   4  22   2       97.48      102.73     11.64 o
   5  22   2       94.78       89.08     15.25 o
   6  22   2       37.76       46.35     11.44 o
   7  22   2       12.81       22.57     13.24 o
  -7  23   2        4.20       16.45     18.26 o
  -6  23   2        9.76       18.46     11.84 o
  -5  23   2        0.04       15.45     24.18 o
  -4  23   2       13.72       18.56     19.06 o
  -3  23   2       37.79       34.21      6.92 o
  -2  23   2        0.83        7.72     12.44 o
  -1  23   2       23.68       37.02     33.10 o
   0  23   2       26.74       28.49     11.94 o
   1  23   2        7.54       16.35     22.27 o
   2  23   2        1.73        5.12     11.03 o
   3  23   2       31.99       31.20     15.15 o
   4  23   2       13.42       25.28     19.06 o
   5  23   2        0.28       10.33     12.14 o
   6  23   2        8.02       11.44      7.12 o
  -8  24   2       10.65       27.49     22.07 o
  -7  24   2       22.22       32.00     22.17 o
  -6  24   2       46.04       51.36     19.46 o
  -5  24   2       50.40       45.85      8.43 o
  -4  24   2       51.87       56.98     12.24 o
  -3  24   2       26.23       34.91     21.17 o
  -2  24   2       28.85       32.40     10.53 o
  -1  24   2       48.59       46.05     11.84 o
   0  24   2       91.08       80.05     18.36 o
   1  24   2      120.48      116.37     46.55 o
   2  24   2       92.10       88.78     20.46 o
   3  24   2       75.95       70.32     12.44 o
   4  24   2       31.38       35.91     13.74 o
   5  24   2       29.23       33.51     28.19 o
   6  24   2       17.16       23.67     15.85 o
  -7  25   2        2.68        8.93     22.47 o
  -6  25   2        3.09       20.46     37.32 o
  -5  25   2        0.12       14.35     24.28 o
  -4  25   2        6.59        9.83      7.42 o
  -3  25   2        7.26       11.14     14.35 o
  -2  25   2        0.21        5.22      5.92 o
  -1  25   2        9.98       29.09     32.30 o
   0  25   2        4.14       11.84     13.34 o
   1  25   2        2.52       12.74      9.33 o
   2  25   2        0.90        7.42     12.04 o
   3  25   2        1.76        8.23     12.94 o
   4  25   2        0.57       13.84     21.57 o
   5  25   2        0.90       24.98     39.42 o
  -7  26   2        7.80       23.37     35.71 o
  -5  26   2       60.78       66.31     22.67 o
  -4  26   2       69.73       61.29     19.66 o
  -3  26   2        8.70       25.68     16.25 o
  -2  26   2        1.84       10.63      9.73 o
  -1  26   2       10.45       20.06     17.25 o
   0  26   2       35.94       50.16     33.91 o
   1  26   2       73.99       72.73      8.63 o
   2  26   2       80.83       74.23     13.04 o
   3  26   2       43.12       35.91      7.02 o
   4  26   2        7.72       33.31     19.16 o
   5  26   2        2.75       15.75     29.69 o
  -6  27   2        0.36       26.58     24.08 o
  -3  27   2        0.81       22.77     11.03 o
  -2  27   2        3.49       16.15     19.86 o
  -1  27   2        7.28       15.55     11.44 o
   0  27   2       13.60       17.96     15.45 o
   1  27   2        4.07       19.46     28.49 o
   2  27   2        1.02       10.23     16.55 o
   3  27   2        0.02        1.20     15.25 o
   4  27   2        0.67       10.53     16.15 o
  -2  28   2       17.07       18.56     35.51 o
  -1  28   2       31.39       33.31      8.13 o
   0  28   2       45.63       63.40     19.26 o
  -4  29   2        4.35       13.14     21.37 o
  -3  29   2        8.67       21.37     27.29 o
  -2  29   2        0.06        7.93     14.95 o
  -2  30   2       42.01       41.63     13.54 o
  -1  30   2       29.03       31.30     21.17 o
   0  30   2       15.65       18.16     14.04 o
   1  30   2       10.12       25.28     17.46 o
 -11   1   3      100.08       95.50     14.14 o
 -10   1   3      509.22      543.92     70.32 o
  -9   1   3      838.16      932.85     57.48 o
  -8   1   3     1248.95     1288.98     45.24 o
  -7   1   3      468.18      509.41     68.22 o
  -6   1   3      107.49      121.58     33.91 o
  -5   1   3      174.88      161.81      5.72 o
  -4   1   3     5096.98     5181.80     84.77 o
  -3   1   3     9006.34     8473.82    146.56 o
  -2   1   3     4768.99     4886.87    640.83 o
  -1   1   3     3097.00     3097.81     63.10 o
   0   1   3       13.94        8.53      3.01 o
   1   1   3        1.09        3.01      2.61 o
   2   1   3      142.02      128.71     29.29 o
   3   1   3     1075.90     1022.14      5.72 o
   4   1   3     1038.24     1017.32     14.65 o
   5   1   3      517.19      538.81     18.76 o
   6   1   3      100.92      104.73      4.82 o
   7   1   3        0.71        1.10      4.01 o
   8   1   3       64.56       58.69      7.93 o
   9   1   3       37.19       31.70      4.41 o
 -12   2   3        0.29        3.71      7.52 o
 -10   2   3        5.95        8.63     11.24 o
  -9   2   3       16.89       20.26      7.32 o
  -8   2   3      183.50      269.35    154.89 o
  -7   2   3     1222.04     1200.80     16.65 o
  -6   2   3      127.96      110.15      7.72 o
  -5   2   3      113.44      145.36     14.14 o
  -4   2   3      485.64      653.57    201.44 o
  -3   2   3     2830.88     2680.18     45.14 o
  -2   2   3     3788.31     3852.19     65.71 o
  -1   2   3        5.76       14.14      2.21 o
   0   2   3     6529.30     6592.77    618.76 o
   1   2   3      480.30      445.91      4.61 o
   2   2   3      300.63      286.51      5.92 o
   3   2   3       29.91       42.94     31.50 o
   4   2   3       44.52       87.48     72.93 o
   5   2   3      340.29      325.53     37.62 o
   6   2   3      132.83      133.52     19.36 o
   7   2   3        0.81        1.30      3.71 o
   8   2   3       32.55       33.41      4.61 o
   9   2   3        6.00        9.23      4.82 o
 -10   3   3       86.06       79.15     15.95 o
  -9   3   3       96.32      107.14     12.34 o
  -8   3   3      502.50      534.69     15.05 o
  -7   3   3      677.36      773.35    242.67 o
  -6   3   3     1785.75     2017.08    370.77 o
  -5   3   3     2767.82     2693.13    595.79 o
  -4   3   3      252.84      239.56     18.76 o
  -3   3   3      374.57      405.58     17.76 o
  -2   3   3       22.54       99.62    161.41 o
  -1   3   3     1731.42     1633.87     28.39 o
   0   3   3      681.71      734.22     13.54 o
   1   3   3     5678.55     5263.66    138.54 o
   2   3   3      615.97      694.20    108.24 o
   3   3   3      930.76      866.34     33.41 o
   4   3   3      649.12      634.21      9.83 o
   5   3   3      237.16      222.00     38.42 o
   6   3   3      303.47      302.96     52.77 o
   7   3   3      245.76      254.00     37.92 o
   8   3   3       63.05       58.38      9.03 o
   9   3   3       59.12       46.65      5.92 o
 -10   4   3        1.18        0.60     20.16 o
  -9   4   3       94.19       84.57     14.95 o
  -8   4   3       93.14      153.49     76.44 o
  -7   4   3     1510.66     1581.61     25.88 o
  -6   4   3       62.67      140.54    215.58 o
  -5   4   3       27.14      198.53     91.99 o
  -4   4   3     1973.08     1847.15     28.99 o
  -3   4   3       15.23       10.33      5.92 o
  -2   4   3     1169.77     1099.48     11.74 o
  -1   4   3     3920.36     3708.64     22.47 o
   0   4   3      900.29     1025.15    190.90 o
   1   4   3      123.97      138.34     19.46 o
   2   4   3      101.54      109.35     23.78 o
   3   4   3      209.04      201.44     96.41 o
   4   4   3        1.38        8.03     12.24 o
   5   4   3       71.76       70.62      6.92 o
   6   4   3        0.47        0.40      4.61 o
   7   4   3        0.42        6.22      3.31 o
   8   4   3       25.00       21.67      5.52 o
   9   4   3        6.93        7.02      5.52 o
 -10   5   3       73.63       81.56     16.15 o
  -9   5   3      199.19      205.45     15.65 o
  -8   5   3      223.39      236.25     10.83 o
  -7   5   3     1453.55     1591.44    302.86 o
  -6   5   3     5058.65     5414.14    242.97 o
  -5   5   3     3992.51     3873.96     17.35 o
  -4   5   3     2201.49     2013.57     33.41 o
  -3   5   3     1281.84     1367.13    147.07 o
  -2   5   3     3008.16     3285.50    323.52 o
  -1   5   3     3241.60     3048.95     12.04 o
   0   5   3     6340.21     6463.46     91.69 o
   1   5   3     3276.15     3107.04     32.80 o
   2   5   3     3242.37     3393.64    137.94 o
   3   5   3      288.91      291.52      5.32 o
   4   5   3       55.75       54.07      2.91 o
   5   5   3      114.09      120.38      8.33 o
   6   5   3      460.66      513.32     19.66 o
   7   5   3      474.12      474.50     29.39 o
   8   5   3      167.61      150.98     54.17 o
   9   5   3       32.35       28.19      5.62 o
  10   5   3        8.44       10.53      6.12 o
  -9   6   3       23.78       32.00     10.33 o
  -8   6   3       18.95       39.53     32.40 o
  -7   6   3        5.66        7.72      5.72 o
  -6   6   3      460.76      452.93     21.17 o
  -5   6   3     1908.81     2084.10    519.64 o
  -4   6   3     3907.46     3919.31    347.70 o
  -3   6   3     1119.91     1013.71     23.07 o
  -2   6   3      929.02      891.52     11.94 o
  -1   6   3      169.03      186.49     90.89 o
   0   6   3       24.61      362.15     62.60 o
   1   6   3      125.41      118.78      4.51 o
   2   6   3      255.22      252.90     12.14 o
   3   6   3        7.63        8.53      3.21 o
   4   6   3        3.55        5.02      5.22 o
   5   6   3      154.69      159.20     11.34 o
   6   6   3       29.60       28.19      3.01 o
   7   6   3        2.34        4.61      3.71 o
   8   6   3        0.74        5.42      4.51 o
   9   6   3        0.00        4.41      7.32 o
  10   6   3        0.01       10.63     10.63 o
 -11   7   3       86.76       78.45     11.54 o
  -9   7   3      138.98      124.09     20.16 o
  -8   7   3      173.63      180.77     32.40 o
  -7   7   3     1457.87     1551.11    185.49 o
  -6   7   3     1947.22     1993.51    110.95 o
  -5   7   3     2740.93     2773.58    120.88 o
  -4   7   3     2073.30     2003.74     17.96 o
  -3   7   3      654.41      606.52     14.04 o
  -2   7   3     3420.58     3782.47    203.14 o
  -1   7   3     3729.48     3574.31     45.95 o
   0   7   3     7078.03     7326.79     47.45 o
   1   7   3     4869.34     4445.37     74.94 o
   2   7   3     2832.57     3027.78    275.97 o
   3   7   3      981.69      958.23      8.23 o
   4   7   3      329.65      313.89     21.17 o
   5   7   3      720.17      759.10     39.22 o
   6   7   3      368.22      417.02     13.14 o
   7   7   3      282.49      281.59     43.24 o
   8   7   3      108.07       97.41     13.64 o
   9   7   3       40.52       33.51      8.93 o
  10   7   3       13.49       14.95      6.32 o
 -12   8   3        3.74       23.67     44.24 o
 -11   8   3       49.25       41.13      8.83 o
 -10   8   3       52.48       45.14      9.33 o
  -9   8   3        5.67       10.93      5.62 o
  -8   8   3        3.11       23.07     33.71 o
  -7   8   3      219.56      220.80     15.35 o
  -6   8   3      140.27      153.08     16.95 o
  -5   8   3     1395.05     1427.22     29.99 o
  -4   8   3     1905.83     2121.01    501.49 o
  -3   8   3      735.84      680.25     24.98 o
  -2   8   3       17.90        9.73      9.53 o
  -1   8   3       24.63       67.21    114.06 o
   0   8   3       95.13      249.09     88.78 o
   1   8   3      160.61      153.49      4.01 o
   2   8   3     1069.21     1060.16     13.14 o
   3   8   3      612.70      590.87     17.76 o
   4   8   3      112.00      137.74     32.70 o
   5   8   3      118.73      108.14     13.04 o
   6   8   3       47.57       39.32      4.41 o
   7   8   3        8.41       14.04     15.55 o
   8   8   3       11.31       11.54      3.11 o
   9   8   3        2.99        4.71      8.73 o
  10   8   3        0.24        6.32     13.04 o
 -10   9   3      184.64      167.23     17.05 o
  -9   9   3      299.58      294.13     14.04 o
  -8   9   3      528.19      536.10     24.68 o
  -7   9   3      724.65      734.53     26.78 o
  -6   9   3      176.30      177.76     12.84 o
  -5   9   3     1481.80     1505.47     35.21 o
  -4   9   3     3719.90     3674.53     76.44 o
  -3   9   3     4731.25     4839.12    150.38 o
  -2   9   3     6479.99     6816.08    239.66 o
  -1   9   3     3157.83     3027.48     57.08 o
   0   9   3     2213.50     2099.25     55.78 o
   1   9   3     1356.71     1319.48     10.03 o
   2   9   3     2924.39     3242.97     91.19 o
   3   9   3     2896.91     2946.63     23.98 o
   4   9   3     2308.69     2379.73    353.22 o
   5   9   3     1012.98     1109.61     12.44 o
   6   9   3      246.34      239.56     35.91 o
   7   9   3      118.42      119.68     28.79 o
   8   9   3       67.23       63.80      7.93 o
 -12  10   3        0.20       18.26     12.44 o
 -11  10   3        0.72       14.25     23.17 o
 -10  10   3       18.25       16.35      7.82 o
  -9  10   3        5.37       21.57     10.83 o
  -8  10   3        0.31        6.02     10.93 o
  -7  10   3        2.20        3.31     10.33 o
  -6  10   3       90.85       85.27     18.26 o
  -5  10   3       45.29       51.16     18.56 o
  -4  10   3      284.57      565.79    373.58 o
  -3  10   3      192.79      170.04     22.77 o
  -2  10   3      260.55      247.88     17.56 o
  -1  10   3        5.97        3.11     13.44 o
   0  10   3      133.65      224.71    116.67 o
   1  10   3        0.03        3.41      5.62 o
   2  10   3        0.95        5.32      4.61 o
   3  10   3       13.85       27.09     18.76 o
   4  10   3      166.13      248.79    243.87 o
   5  10   3       93.83       83.46     12.64 o
   6  10   3       29.05       26.38      6.02 o
   7  10   3        3.00       14.75     21.57 o
   8  10   3        0.05        3.21      3.31 o
 -12  11   3       12.99       22.57     12.84 o
 -11  11   3       54.16       60.69     10.83 o
 -10  11   3      194.82      192.21     74.84 o
  -9  11   3      525.07      516.54    139.74 o
  -8  11   3      598.68      596.19     17.66 o
  -7  11   3      146.65      123.79     15.45 o
  -6  11   3      155.81      148.17     31.30 o
  -5  11   3      368.23      364.65     27.19 o
  -4  11   3     3314.97     3463.46     65.91 o
  -3  11   3     7995.60     7387.08   3985.52 o
  -2  11   3     5666.80     6092.48     88.68 o
  -1  11   3     4677.51     4655.14     96.30 o
   0  11   3     3750.96     3786.39    134.93 o
   1  11   3      898.03      824.71     34.31 o
   2  11   3     1832.06     1927.50     70.22 o
   3  11   3     1526.45     1570.87     60.29 o
   4  11   3     1869.80     1871.93     39.32 o
   5  11   3      792.84      819.90    130.61 o
   6  11   3      181.79      170.84     29.59 o
   7  11   3       40.59       40.53     10.43 o
   8  11   3       41.68       45.24      9.13 o
 -11  12   3        7.93       15.65      8.33 o
 -10  12   3        6.57       17.05      7.52 o
  -9  12   3        0.00        7.82     16.75 o
  -8  12   3       63.32       55.17      9.93 o
  -7  12   3       21.67       27.19      8.73 o
  -6  12   3       64.96       56.68      7.12 o
  -5  12   3      299.01      286.11     17.96 o
  -4  12   3      196.95      248.59     91.89 o
  -3  12   3       10.21        9.73      7.32 o
  -2  12   3      119.49      102.22      8.33 o
  -1  12   3      325.02      300.85     13.04 o
   0  12   3      220.99      311.39    202.44 o
   1  12   3        2.76        6.72     11.84 o
   2  12   3      276.78      272.56     14.14 o
   3  12   3        4.51        9.73     15.95 o
   4  12   3        3.56       26.58     30.20 o
   5  12   3      113.25      101.22      6.02 o
   6  12   3       57.96       53.47      6.42 o
   7  12   3        0.50        5.32      4.92 o
   8  12   3        8.39       11.24      4.51 o
 -11  13   3       35.00       37.82     12.94 o
 -10  13   3       46.00       49.06      9.43 o
  -9  13   3      145.21      120.38     12.94 o
  -8  13   3      285.61      275.57     30.60 o
  -7  13   3      331.60      336.06     17.35 o
  -6  13   3      907.00      934.76    100.02 o
  -5  13   3     1068.82     1082.53     34.11 o
  -4  13   3     1064.65     1028.76     18.16 o
  -3  13   3     1833.24     1791.87     83.36 o
  -2  13   3     2097.12     2156.93     80.15 o
  -1  13   3     1861.11     1898.91     55.78 o
   0  13   3     1761.34     1793.08     37.62 o
   1  13   3     2318.06     2404.41     38.22 o
   2  13   3     1060.88     1124.76     62.80 o
   3  13   3     1525.00     1524.83     51.66 o
   4  13   3      776.39      844.87     25.68 o
   5  13   3      332.34      364.96     18.26 o
   6  13   3      235.07      263.94     23.37 o
   7  13   3      149.22      156.90     17.46 o
   8  13   3       58.39       55.98      7.12 o
   9  13   3       30.31       27.09      7.82 o
 -11  14   3        6.81       19.66     19.76 o
 -10  14   3       18.87       27.19     16.05 o
  -9  14   3        0.88        8.13      9.03 o
  -8  14   3       50.87       48.35     13.34 o
  -7  14   3       97.99       87.38     14.35 o
  -6  14   3       12.17       15.25      8.23 o
  -5  14   3      164.05      154.79     15.85 o
  -4  14   3      349.75      382.71     41.73 o
  -3  14   3        3.65       11.03      7.72 o
  -2  14   3      207.94      184.48     36.82 o
  -1  14   3      159.75      156.19     10.63 o
   0  14   3        0.77       42.63     61.70 o
   1  14   3        0.29        3.01      6.52 o
   2  14   3      250.03      237.95     12.44 o
   3  14   3      125.93      113.86     26.18 o
   4  14   3        2.46       10.53     11.03 o
   5  14   3       58.50       53.77      9.63 o
   6  14   3       14.90       18.46      7.22 o
   7  14   3        0.93        6.82      5.02 o
   8  14   3        4.30        4.71     10.23 o
   9  14   3        3.60       11.74      7.12 o
 -11  15   3       21.10       38.82     34.31 o
 -10  15   3       10.13       17.56     11.74 o
  -9  15   3        7.12       16.85     13.54 o
  -8  15   3       44.83       42.94     15.65 o
  -7  15   3      338.31      361.95     47.95 o
  -6  15   3      755.23      836.05     48.45 o
  -5  15   3     1029.03     1031.36     49.86 o
  -4  15   3      655.99      676.84     47.05 o
  -3  15   3      283.00      278.68     23.37 o
  -2  15   3      728.41      793.41     37.92 o
  -1  15   3     1359.67     1364.72     29.79 o
   0  15   3     1993.53     2065.94     16.55 o
   1  15   3     2980.06     3068.71    484.33 o
   2  15   3     1060.69     1142.32     62.90 o
   3  15   3      482.59      512.42     17.96 o
   4  15   3      128.61      135.83     24.68 o
   5  15   3      139.17      139.24     27.39 o
   6  15   3      270.44      282.39     56.18 o
   7  15   3      145.64      139.84     19.76 o
   8  15   3       71.18       62.60     16.35 o
 -10  16   3        0.09        8.43      9.33 o
  -9  16   3        4.11       13.84     13.44 o
  -8  16   3       21.66       24.78     12.24 o
  -7  16   3       23.12       33.91     12.24 o
  -6  16   3       91.71       85.27     14.35 o
  -5  16   3       17.21       23.17     18.76 o
  -4  16   3       46.51       44.54     11.84 o
  -3  16   3      354.03      335.66     11.34 o
  -2  16   3      196.79      172.55     10.93 o
  -1  16   3      192.98      185.49     17.05 o
   0  16   3      101.66      124.59     58.38 o
   1  16   3        5.01        6.02      7.52 o
   2  16   3        0.04        9.63     15.95 o
   3  16   3       10.88       14.25      9.93 o
   4  16   3        0.06        6.72     11.94 o
   5  16   3        6.26        8.53      5.92 o
   6  16   3       22.59       27.09     13.54 o
   7  16   3        0.07        9.93      9.93 o
 -10  17   3       39.14       53.87     49.66 o
  -9  17   3       19.18       28.69     14.35 o
  -8  17   3       62.66       54.57      7.82 o
  -7  17   3      308.76      312.99     19.06 o
  -6  17   3      695.68      717.37     48.25 o
  -5  17   3      445.58      435.88     26.38 o
  -4  17   3      285.72      307.57     38.82 o
  -3  17   3      141.71      141.75     15.95 o
  -2  17   3      211.22      235.04     39.22 o
  -1  17   3     1069.47     1128.67     47.45 o
   0  17   3      787.06      804.95     28.49 o
   1  17   3      676.89      686.17     12.74 o
   2  17   3      563.36      579.94     13.34 o
   3  17   3      100.69       88.38     10.03 o
   4  17   3       28.13       30.30      5.52 o
   5  17   3      112.84      104.53      9.03 o
   6  17   3      118.60      108.84     13.14 o
   7  17   3       73.31       67.81     11.34 o
 -10  18   3        0.55        6.72     13.74 o
  -9  18   3        4.45       24.08     22.27 o
  -8  18   3       57.18       59.29     19.96 o
  -7  18   3      101.33       97.21     17.56 o
  -6  18   3        8.61       14.65     10.13 o
  -5  18   3       19.50       22.07      6.32 o
  -4  18   3       56.34       55.88     10.73 o
  -3  18   3        8.79       15.65      7.62 o
  -2  18   3       54.61       52.37     11.34 o
  -1  18   3      257.07      274.87     24.68 o
   0  18   3       46.19       57.08     22.17 o
   1  18   3       14.38       18.26      6.52 o
   2  18   3       83.33       72.83     14.85 o
   3  18   3       90.62       86.98     10.23 o
   4  18   3        0.23        5.12      8.03 o
   5  18   3       24.39       30.60     20.87 o
   6  18   3        1.64        7.93     10.83 o
   7  18   3        0.01       12.84     19.36 o
   8  18   3        3.74        9.43     12.74 o
  -9  19   3       50.88       62.80     18.16 o
  -8  19   3       95.09       89.28     17.56 o
  -7  19   3       63.99       72.53     14.45 o
  -6  19   3       47.01       59.29     20.67 o
  -5  19   3      160.15      154.99     21.47 o
  -4  19   3      306.17      347.30     21.07 o
  -3  19   3      586.61      589.77     18.16 o
  -2  19   3      341.97      387.23     31.20 o
  -1  19   3      308.08      322.82     10.33 o
   0  19   3      139.32      150.28     36.72 o
   1  19   3      185.33      200.33     36.82 o
   2  19   3      217.44      238.56     25.38 o
   3  19   3      204.87      205.25     13.54 o
   4  19   3      205.79      214.78    106.84 o
   5  19   3       98.90       92.19     19.16 o
   6  19   3       24.94       37.62     14.25 o
   7  19   3       12.93       26.58     10.53 o
  -9  20   3        0.48        6.82      8.53 o
  -8  20   3       18.75       25.98     13.34 o
  -7  20   3       17.24       25.28     12.14 o
  -6  20   3        4.74       10.93      7.93 o
  -5  20   3        3.40        8.23     14.35 o
  -4  20   3        0.36        6.32     14.35 o
  -3  20   3        7.92        9.03     12.54 o
  -2  20   3      123.77      106.54     13.44 o
  -1  20   3       42.13       41.43      7.52 o
   0  20   3        7.91       14.65     10.13 o
   1  20   3        1.30        7.52      8.03 o
   2  20   3       11.52       22.17     17.25 o
   3  20   3        7.36        7.32      6.42 o
   4  20   3        1.38       12.34     20.36 o
   5  20   3        7.70       11.24      7.02 o
   6  20   3        0.56       19.16     20.97 o
   7  20   3        0.07        3.11      9.83 o
  -9  21   3       61.23       -3.71     15.75 o
  -8  21   3       60.45       65.01     21.27 o
  -7  21   3       16.07       17.96      8.83 o
  -6  21   3        3.41        8.13      8.33 o
  -5  21   3       32.48       30.90     12.84 o
  -4  21   3      117.28      126.90     44.84 o
  -3  21   3      328.15      344.69     58.38 o
  -2  21   3      315.43      336.57     45.24 o
  -1  21   3       75.45       62.30      6.92 o
   0  21   3       34.40       37.32     17.56 o
   1  21   3        2.47        5.32      6.92 o
   2  21   3       28.81       29.99      8.93 o
   3  21   3      150.14      147.47     48.55 o
   4  21   3      210.74      228.22     48.35 o
   5  21   3       55.45       46.85      9.73 o
   6  21   3       13.98       24.68     15.95 o
   7  21   3        5.05       15.55     17.96 o
  -9  22   3        0.05        0.00     22.57 o
  -8  22   3        1.57       25.68     50.16 o
  -7  22   3        3.81       10.33      7.02 o
  -6  22   3        5.78        9.23     12.04 o
  -5  22   3       42.95       52.47     26.78 o
  -4  22   3       58.48       49.76     10.83 o
  -3  22   3       16.75       24.98      8.83 o
  -2  22   3        0.70        4.41      9.63 o
  -1  22   3        6.36       15.55     12.04 o
   0  22   3        0.16        6.52     10.83 o
   1  22   3        7.49       18.56      9.63 o
   2  22   3       10.99       18.56      9.13 o
   3  22   3       22.62       28.49      6.42 o
   4  22   3        0.01        3.01     12.24 o
   5  22   3        3.18        8.03      6.22 o
   6  22   3        1.31       12.34     29.79 o
  -7  23   3       36.67       41.03     14.04 o
  -6  23   3       39.04       41.13      8.63 o
  -5  23   3       53.14       55.68      9.43 o
  -4  23   3      117.25       92.79      9.43 o
  -3  23   3      157.33      147.57     25.08 o
  -2  23   3      125.42      109.15     27.69 o
  -1  23   3       66.66       77.24     35.61 o
   0  23   3       79.85       71.23      9.73 o
   1  23   3       33.08       35.01     23.37 o
   2  23   3       35.95       32.50      8.13 o
   3  23   3       41.76       33.41      7.82 o
   4  23   3       27.41       31.10      7.42 o
   5  23   3       18.88       33.51      7.32 o
   6  23   3        8.76        4.31     25.18 o
  -6  24   3        0.61       10.73     11.03 o
  -5  24   3        1.40       14.14     21.37 o
  -4  24   3       14.54       15.75      8.63 o
  -3  24   3        0.90       11.84      7.02 o
  -2  24   3       26.97       34.31     25.58 o
  -1  24   3       27.05       31.70      8.33 o
   0  24   3       13.29       17.86     18.46 o
   1  24   3        0.41       17.25     10.43 o
   2  24   3       22.38       21.87     16.95 o
   3  24   3       12.20       18.76     10.13 o
   4  24   3        2.20       22.57     34.31 o
   5  24   3       11.67       17.76     10.33 o
  -8  25   3        8.99       24.88     18.06 o
  -7  25   3       47.69       24.18     29.99 o
  -6  25   3       72.53       72.43     22.37 o
  -5  25   3       74.36       80.66     33.41 o
  -4  25   3       31.95       42.23     20.06 o
  -3  25   3        2.70        8.23      8.73 o
  -2  25   3       20.26       27.29     17.86 o
  -1  25   3       40.67       38.42      5.92 o
   0  25   3       76.64       69.02     13.54 o
   1  25   3       85.95       83.77     21.47 o
   2  25   3       53.39       60.79     15.15 o
   3  25   3       15.93       27.49     10.53 o
   4  25   3        4.36       33.81     78.15 o
   5  25   3        9.21       16.35     15.65 o
  -7  26   3        1.22       17.66     27.09 o
  -6  26   3        0.28       15.55     25.88 o
  -5  26   3        0.03       13.54     22.07 o
  -4  26   3        0.06       26.68     15.85 o
  -3  26   3        0.09       11.94      6.72 o
  -2  26   3        0.33        5.52      8.53 o
  -1  26   3        0.77       14.25     19.86 o
   0  26   3        0.16       20.46     16.75 o
   1  26   3        2.09       12.74     10.63 o
   2  26   3        0.35       16.85     20.77 o
   3  26   3        0.17       27.69     18.46 o
  -6  27   3       45.62       50.06     18.16 o
  -3  27   3        4.33       10.13     10.73 o
  -2  27   3       14.84       43.84     52.17 o
  -1  27   3       35.81       35.31     12.14 o
   0  27   3       60.37       53.97      7.02 o
   1  27   3       59.75       56.28      9.33 o
   2  27   3       33.61       30.40     15.95 o
  -5  28   3        4.92       16.25     32.60 o
  -1  28   3        4.19        9.63     25.28 o
  -4  29   3       24.66       22.67     16.85 o
  -3  29   3       38.59       35.71     27.19 o
   1  29   3       14.78        7.42     51.86 o
  -2  30   3        0.00        0.00     23.37 o
  -1  30   3        0.43        6.32     23.47 o
 -12   0   4      100.91       90.09     10.33 o
  -9   0   4     1167.35     1181.64     26.28 o
  -8   0   4      424.84      412.91     86.07 o
  -7   0   4      791.52      822.10     58.38 o
  -6   0   4     3179.76     3383.91     25.28 o
  -5   0   4     3539.48     3798.62    704.63 o
  -4   0   4    15574.14    15493.64    125.80 o
  -3   0   4     2223.35     2101.05     24.38 o
  -2   0   4     8196.40     8591.60    169.04 o
  -1   0   4     7191.19     7208.82     51.76 o
   0   0   4     1215.85     1209.93      8.93 o
  -9   1   4       80.72       88.28     53.67 o
  -8   1   4      225.49      247.48     11.14 o
  -7   1   4       14.86       26.68     32.60 o
  -6   1   4        0.32        2.51      6.52 o
  -5   1   4      316.65      416.92    208.76 o
  -4   1   4      717.39     1380.87    846.28 o
  -3   1   4     1454.93     1555.22    229.33 o
  -2   1   4      823.31      875.77     20.06 o
  -1   1   4        8.35       15.85      3.51 o
   0   1   4      312.21      317.81     92.99 o
   1   1   4     1414.04     1366.83     57.58 o
 -11   2   4      164.58      133.32      8.93 o
  -9   2   4      574.40      624.58     56.18 o
  -8   2   4     1030.98     1056.14     17.76 o
  -7   2   4      743.56      772.55     40.63 o
  -6   2   4     2661.82     2915.23    206.15 o
  -5   2   4     6139.14     6370.87    133.12 o
  -4   2   4    11879.18    11719.10    213.78 o
  -3   2   4     9609.08     9567.18    227.52 o
  -2   2   4     7238.18     7979.76   1032.37 o
  -1   2   4     6743.10     6828.21    242.37 o
   0   2   4     1191.39     1272.93     28.09 o
   1   2   4     6028.03     5697.64     35.81 o
   2   2   4     1663.83     1714.43      8.83 o
   3   2   4     2536.97     2520.98     42.03 o
   4   2   4      734.20      762.31      7.52 o
   5   2   4      241.41      245.98      5.82 o
  -9   3   4      227.98      216.59     12.94 o
  -8   3   4      106.14      199.43     42.84 o
  -7   3   4        2.13      100.32    185.79 o
  -6   3   4      225.13      207.46     15.35 o
  -5   3   4       36.31      180.17    169.74 o
  -4   3   4      903.37     1417.79    928.94 o
  -3   3   4     1432.76     1878.25    782.78 o
  -2   3   4     1889.54     1705.00     27.39 o
  -1   3   4     8580.01     8493.49     80.55 o
   0   3   4     1089.57     1490.12    886.41 o
   1   3   4      129.73      132.32      5.32 o
   2   3   4       73.22       70.22     12.84 o
   3   3   4      130.15      131.01     46.15 o
   4   3   4      679.87      709.14     81.86 o
   5   3   4      207.55      227.82      7.22 o
   6   3   4       23.59       18.26      3.71 o
 -13   4   4       51.87       57.98     14.25 o
  -9   4   4      252.15      281.79     39.53 o
  -7   4   4     2706.78     2715.90    109.75 o
  -6   4   4     3717.98     4038.18    183.88 o
  -5   4   4     1488.17     1586.42    110.25 o
  -4   4   4       48.51       44.54     10.33 o
  -3   4   4     3725.86     3957.13     58.28 o
  -2   4   4     2436.31     2592.61    589.16 o
  -1   4   4     3828.93     3738.73     96.81 o
   0   4   4    10886.80    10585.91     60.29 o
   1   4   4     2044.57     1901.32     41.23 o
   2   4   4     1205.06     1268.82     20.46 o
   3   4   4      172.61      177.16     10.23 o
   4   4   4      495.30      488.15      6.62 o
   6   4   4      545.72      556.26      9.63 o
   7   4   4      248.76      233.54     35.21 o
 -10   5   4        0.42        4.21      9.83 o
  -9   5   4       20.79       18.96     10.03 o
  -8   5   4       44.22       61.29     15.55 o
  -7   5   4       54.08       49.36      9.63 o
  -6   5   4        0.86        3.61      7.93 o
  -5   5   4       16.74       14.85      8.83 o
  -4   5   4      263.43      256.01      9.03 o
  -3   5   4      531.23      476.31     35.51 o
  -2   5   4      417.89      407.19      8.63 o
  -1   5   4     1288.42     1182.34     42.94 o
   0   5   4        2.52      429.56    373.28 o
   1   5   4      962.52      896.44     73.33 o
   2   5   4      105.98       94.80     14.25 o
   3   5   4       31.55       30.30      4.11 o
   4   5   4      162.27      157.10      6.52 o
   5   5   4       14.09       18.26      4.71 o
   6   5   4       14.43       19.36     13.54 o
   7   5   4        7.65        8.83      4.21 o
 -10   6   4       48.72       43.24     10.13 o
  -9   6   4      344.30      340.88     19.86 o
  -8   6   4      910.35      970.57     23.98 o
  -7   6   4     2240.91     2353.25    362.25 o
  -6   6   4     1600.86     1690.85    178.67 o
  -5   6   4     1145.45     1083.43     31.90 o
  -4   6   4     1311.11     1281.66     34.91 o
  -3   6   4     3387.04     3341.38     42.74 o
  -2   6   4     2833.21     3096.50    301.65 o
  -1   6   4     4136.58     3950.40    888.31 o
   0   6   4    12101.89    11412.22   3285.40 o
   1   6   4     1187.76     1117.64     34.61 o
   2   6   4      757.34      743.25    100.42 o
   3   6   4       64.12       57.78     14.75 o
   4   6   4      157.59      158.80      7.02 o
   5   6   4      585.13      591.57     12.34 o
   6   6   4      460.41      445.91     11.54 o
   7   6   4      197.47      184.99     15.75 o
   8   6   4       45.85       39.22      5.52 o
 -10   7   4        2.14        6.32     13.94 o
  -8   7   4       24.08       38.92     18.66 o
  -7   7   4       16.30       38.52     29.29 o
  -6   7   4     1364.23     1348.77     18.86 o
  -5   7   4     2343.60     2338.90     57.68 o
  -4   7   4      228.26      368.07    164.12 o
  -3   7   4      440.59      449.12     77.14 o
  -2   7   4      859.64      870.96     16.15 o
  -1   7   4        0.30        2.91      6.02 o
   0   7   4     1648.10     2129.04    809.86 o
   1   7   4     2063.46     2022.10     67.61 o
   2   7   4     1287.20     1200.70     25.58 o
   3   7   4      306.22      294.63     14.35 o
   4   7   4        0.49       12.74      9.63 o
   5   7   4        2.68        3.91      2.91 o
   6   7   4        3.72        6.42      7.22 o
   7   7   4       31.45       36.42     21.47 o
   8   7   4       11.31       17.96     13.14 o
 -12   8   4       21.04       39.42     15.95 o
  -9   8   4      161.97      139.64     61.39 o
  -8   8   4      223.32      243.47      8.93 o
  -7   8   4      824.79      783.88     11.64 o
  -6   8   4      229.74      247.78    107.84 o
  -5   8   4     1608.38     1608.29    278.68 o
  -4   8   4     1262.05     1293.09     23.07 o
  -3   8   4      990.44      927.74     22.67 o
  -2   8   4     3605.45     3863.83    396.15 o
  -1   8   4      982.73      975.59     33.21 o
   0   8   4     1268.21     1232.70     48.05 o
   1   8   4     1997.54     1922.08     32.40 o
   2   8   4     1985.51     1990.30     39.93 o
   3   8   4     1654.18     1684.23     66.71 o
   4   8   4      863.61      874.97     46.35 o
   5   8   4      408.84      428.16     26.48 o
   6   8   4      152.77      150.98      8.53 o
   7   8   4      119.80      112.16     14.85 o
   8   8   4       65.04       61.70      5.02 o
   9   8   4       38.53       34.91      5.02 o
 -12   9   4        4.98       20.06     19.66 o
 -11   9   4        4.27        8.23     22.97 o
 -10   9   4        0.29       12.24     12.34 o
  -9   9   4       59.18       46.05      7.93 o
  -8   9   4       53.67       47.45      8.63 o
  -7   9   4      136.05      141.65     38.32 o
  -6   9   4      115.53      102.83     11.74 o
  -5   9   4      856.45      827.92     13.64 o
  -4   9   4       18.28       69.92     26.08 o
  -3   9   4       91.59      103.23     61.19 o
  -2   9   4       55.81       43.14      5.22 o
  -1   9   4       67.92       59.19      4.41 o
   0   9   4      237.74      253.80     18.06 o
   1   9   4     1362.78     1255.78     26.89 o
   2   9   4      768.39      731.01     27.69 o
   3   9   4       40.12       32.10      5.02 o
   4   9   4      189.31      218.19     53.47 o
   5   9   4       21.69       16.55      3.21 o
   6   9   4        1.17        2.71      4.11 o
   7   9   4       28.56       25.38      8.03 o
   8   9   4        8.76       11.84     12.24 o
   9   9   4        2.77        8.93      7.52 o
 -12  10   4       15.64       43.54     16.95 o
 -11  10   4      115.40      121.89     20.97 o
 -10  10   4      227.58      184.28     15.75 o
  -9  10   4      236.48      210.87     33.21 o
  -8  10   4        1.51        4.21      9.23 o
  -7  10   4       19.43       14.55     13.64 o
  -6  10   4       51.63       63.90     16.65 o
  -5  10   4     1514.39     1539.87     86.47 o
  -4  10   4     2491.80     2505.53     59.79 o
  -3  10   4     1136.52     1114.43     10.33 o
  -2  10   4     1276.34     1262.40    353.22 o
  -1  10   4      636.73      597.59     13.04 o
   0  10   4      122.02      108.94      9.03 o
   1  10   4      616.96      629.69     14.35 o
   2  10   4     1751.62     1752.25    217.69 o
   3  10   4     1659.28     1696.77     31.50 o
   4  10   4      773.24      802.14     42.84 o
   5  10   4      199.79      191.31     28.69 o
   6  10   4       50.30       46.55      8.73 o
   7  10   4       48.57       51.16     12.14 o
   8  10   4       66.35       63.20      8.43 o
   9  10   4       48.15       44.84      8.03 o
 -12  11   4        2.91       19.96     16.75 o
 -11  11   4        5.45       23.47     20.06 o
 -10  11   4        0.99       16.55     39.12 o
  -9  11   4        2.09       15.65     14.25 o
  -8  11   4        4.13        2.31     11.14 o
  -7  11   4        0.89        6.32      8.73 o
  -6  11   4       23.54       21.67      7.12 o
  -5  11   4      340.27      318.91      9.53 o
  -4  11   4        0.87       80.15     43.14 o
  -3  11   4        7.33       16.55     16.95 o
  -2  11   4       39.34       33.91     11.24 o
  -1  11   4      261.39      249.19      7.22 o
   0  11   4       11.79        7.12      6.72 o
   1  11   4      137.23      154.29     15.35 o
   2  11   4       21.67       21.37      8.53 o
   3  11   4        0.82        3.91      4.31 o
   4  11   4       36.18       62.40     19.56 o
   5  11   4       20.47       24.58      7.42 o
   6  11   4        0.58        5.92      4.51 o
   7  11   4        4.89        8.13      8.83 o
   8  11   4        1.54        2.11      9.33 o
   9  11   4        0.02        7.02      8.03 o
 -11  12   4       70.15       62.50     21.37 o
 -10  12   4      129.49      115.87     25.78 o
  -9  12   4      204.04      190.50     10.73 o
  -8  12   4       43.12       39.63     22.77 o
  -7  12   4       10.40       14.14     10.63 o
  -6  12   4      328.20      311.59     24.08 o
  -5  12   4      370.44      383.81     36.31 o
  -4  12   4     1335.21     1366.93     34.61 o
  -3  12   4     1992.73     2000.63     26.99 o
  -2  12   4     1213.35     1323.09    117.87 o
  -1  12   4      746.52      752.48     26.18 o
   0  12   4      186.51      183.18     13.14 o
   1  12   4      453.16      466.68     17.76 o
   2  12   4     1024.48     1022.94    162.82 o
   3  12   4     1317.24     1388.80     40.63 o
   4  12   4      458.00      466.18     11.54 o
   5  12   4      132.66      137.44     25.78 o
   6  12   4       52.67       51.06      4.82 o
   7  12   4       51.55       53.47     24.88 o
 -11  13   4        2.42       13.94     15.35 o
 -10  13   4        0.02        9.03     10.93 o
  -9  13   4       83.07       74.44     15.15 o
  -8  13   4      109.99      105.53     12.14 o
  -7  13   4       44.77       38.82      6.72 o
  -6  13   4       22.14       20.26     15.65 o
  -5  13   4      185.26      191.10     47.15 o
  -4  13   4      120.15      126.50     41.63 o
  -3  13   4      252.73      266.54     88.78 o
  -2  13   4      239.92      217.49     11.84 o
  -1  13   4      134.81      118.48      8.73 o
   0  13   4       26.46       42.43     32.00 o
   1  13   4      437.54      409.70     19.06 o
   2  13   4      204.44      203.74     11.34 o
   3  13   4        0.00        4.61      7.93 o
   4  13   4       98.82      109.15     20.06 o
   5  13   4       29.02       31.30     11.34 o
   6  13   4        2.34        6.02      7.12 o
   7  13   4       20.56       18.86      4.31 o
 -11  14   4       10.55       22.67     19.06 o
 -10  14   4        6.05       18.86     22.17 o
  -9  14   4       27.08       23.78      8.23 o
  -8  14   4      224.01      209.36     30.60 o
  -7  14   4      265.97      249.79     35.31 o
  -6  14   4      525.88      546.73     77.65 o
  -5  14   4      201.29      188.10     40.13 o
  -4  14   4       40.23       47.65     11.34 o
  -3  14   4      111.09       98.21     23.88 o
  -2  14   4      255.03      278.38     52.67 o
  -1  14   4      748.66      780.07     31.20 o
   0  14   4     1433.81     1535.66     22.87 o
   1  14   4     1330.87     1360.91     26.28 o
   2  14   4      224.61      242.57     46.75 o
   3  14   4      291.90      270.05     32.40 o
   4  14   4      259.64      266.34      7.52 o
   5  14   4      248.43      270.36     31.90 o
   6  14   4      260.22      245.98     31.50 o
   7  14   4       93.84      102.93     28.49 o
   8  14   4       27.19       24.58     14.55 o
 -11  15   4        0.09       20.97     13.14 o
 -10  15   4        0.72        6.92      9.03 o
  -9  15   4        5.51       11.24     18.76 o
  -8  15   4        1.28        5.52      9.03 o
  -7  15   4        7.69       16.85     15.25 o
  -6  15   4      145.21      133.62     24.38 o
  -5  15   4      141.42      133.52     16.55 o
  -4  15   4      197.16      190.90     22.17 o
  -3  15   4      218.12      225.71     48.85 o
  -2  15   4       13.22        5.82     12.54 o
  -1  15   4       17.22       15.55      7.82 o
   0  15   4      178.69      253.30    129.41 o
   1  15   4      113.90      114.76     18.86 o
   2  15   4      226.20      207.36     18.76 o
   3  15   4       40.83       36.72      5.02 o
   4  15   4        2.10        3.31      6.32 o
   5  15   4        0.53        6.62      5.62 o
   6  15   4       10.42       12.04      5.32 o
   7  15   4        1.14        6.82     14.14 o
 -11  16   4        7.26       22.27     19.66 o
 -10  16   4        7.62       11.84     13.64 o
  -9  16   4       18.34       19.56     14.75 o
  -8  16   4      279.85      255.71     46.05 o
  -7  16   4      425.36      432.37     19.26 o
  -6  16   4      348.26      314.80     19.16 o
  -5  16   4       78.27       73.33     11.34 o
  -4  16   4      114.72      122.29     15.45 o
  -3  16   4      291.58      304.06      9.43 o
  -2  16   4      579.18      590.07     55.27 o
  -1  16   4     1466.88     1566.86     59.19 o
   0  16   4     1332.28     1461.73     26.28 o
   1  16   4      659.85      665.71     33.31 o
   2  16   4      155.40      149.67      9.33 o
   3  16   4        8.45        8.43      6.92 o
   4  16   4       96.16       97.11      7.32 o
   5  16   4      197.43      184.68      7.93 o
   6  16   4      168.91      180.97     12.04 o
   7  16   4       68.81       65.51     31.90 o
   8  16   4       27.45       27.89      8.83 o
 -10  17   4        0.27       22.17     11.24 o
  -9  17   4       23.02       31.40     10.73 o
  -8  17   4       42.23       41.43     13.64 o
  -7  17   4        4.58       14.95     11.64 o
  -6  17   4        1.66        5.12      9.43 o
  -5  17   4       13.01       17.56     12.64 o
  -4  17   4        8.49       11.84      9.13 o
  -3  17   4      162.35      159.40     36.31 o
  -2  17   4      183.73      177.26     18.66 o
  -1  17   4      378.92      400.17     29.89 o
   0  17   4       25.96       30.30      8.53 o
   1  17   4        1.88        2.61      8.83 o
   2  17   4        1.25        9.33     14.75 o
   3  17   4       24.11       32.90     24.08 o
   4  17   4       98.77       96.71     20.16 o
   5  17   4       41.03       44.14      8.83 o
   6  17   4        5.16        7.52      4.92 o
   7  17   4        0.64        5.32      8.23 o
 -10  18   4       54.78       57.38     13.54 o
  -9  18   4       53.08       50.46     17.86 o
  -8  18   4      148.63      133.12     37.82 o
  -7  18   4      161.41      153.18      8.23 o
  -6  18   4      205.17      215.18     70.52 o
  -5  18   4      206.29      197.32     21.77 o
  -4  18   4      271.72      271.06     41.03 o
  -3  18   4      251.82      243.97     35.91 o
  -2  18   4      219.37      254.30     59.19 o
  -1  18   4      459.53      484.83     34.51 o
   0  18   4      287.44      279.79     30.40 o
   1  18   4      276.86      289.52     23.67 o
   2  18   4      202.68      223.01     42.43 o
   3  18   4       88.13       85.27     20.46 o
   4  18   4       98.03       89.98     12.34 o
   5  18   4      107.65       98.91     15.95 o
   6  18   4       40.07       43.44     14.75 o
   7  18   4       25.77       21.77     12.74 o
  -9  19   4       10.62       24.58      8.53 o
  -8  19   4       19.45       27.99      8.13 o
  -7  19   4        6.06       12.44      9.23 o
  -6  19   4       53.28       39.63     13.74 o
  -5  19   4       48.25       53.07     19.86 o
  -4  19   4        5.40        3.01     23.37 o
  -3  19   4       34.78       37.62     12.74 o
  -2  19   4      265.23      269.35     26.38 o
  -1  19   4      161.97      160.81     30.20 o
   0  19   4        8.85       16.55      6.82 o
   1  19   4        3.29       11.24     10.83 o
   2  19   4       10.94       10.73      8.33 o
   3  19   4        5.83       11.64      7.93 o
   4  19   4       73.94       64.20      9.13 o
   5  19   4       16.76       23.67      9.43 o
   6  19   4        0.24       12.14      7.32 o
   7  19   4        0.05       17.86     40.23 o
  -9  20   4       58.88       86.47     28.99 o
  -8  20   4       31.37       34.11     13.84 o
  -7  20   4       32.94       37.62     12.34 o
  -6  20   4       86.65       95.80     33.61 o
  -5  20   4      356.14      350.81     99.41 o
  -4  20   4      462.13      490.15    136.43 o
  -3  20   4      486.37      474.40     48.15 o
  -2  20   4      374.37      394.75     39.32 o
  -1  20   4       95.09       80.05     13.94 o
   0  20   4       74.85       70.02     11.03 o
   1  20   4      170.32      194.82     23.17 o
   2  20   4      259.90      271.16     41.03 o
   3  20   4      351.16      341.38     23.88 o
   4  20   4      129.43      109.55     12.14 o
   5  20   4       21.05       28.09     17.56 o
   6  20   4        8.27       23.57     11.34 o
  -8  21   4        0.02       14.04     11.84 o
  -7  21   4        0.06       12.04     14.95 o
  -6  21   4       14.99       26.48     22.37 o
  -5  21   4       24.28       27.29     14.35 o
  -4  21   4       24.04       38.32     15.85 o
  -3  21   4        8.76       11.74      8.93 o
  -2  21   4       13.51       15.85     10.93 o
  -1  21   4        0.19        8.73      6.42 o
   0  21   4       14.82       16.75      8.73 o
   1  21   4        6.43       13.64      7.52 o
   2  21   4        4.57       17.25      9.43 o
   3  21   4       11.55       18.66     20.46 o
   4  21   4        1.83       19.56     18.66 o
   5  21   4        1.66        9.73      4.51 o
   6  21   4        0.66       22.07     51.86 o
  -9  22   4       71.28      -13.64     19.56 o
  -8  22   4       21.10       40.13     14.14 o
  -7  22   4       26.88       32.00     19.96 o
  -6  22   4       75.54       63.40     10.73 o
  -5  22   4      177.45      154.69     24.78 o
  -4  22   4      321.48      324.23     57.18 o
  -3  22   4      328.34      322.82     50.06 o
  -2  22   4      224.99      244.27     55.78 o
  -1  22   4       60.76       66.61     14.75 o
   0  22   4       49.53       42.33     12.24 o
   1  22   4       53.94       45.44      9.83 o
   2  22   4      149.73      130.61     25.08 o
   3  22   4      162.00      147.67     10.03 o
   4  22   4       52.38       57.58      7.52 o
   5  22   4       13.56       27.29      7.72 o
   6  22   4        6.91       21.77     31.40 o
  -9  23   4        7.52       10.73     19.66 o
  -8  23   4       15.90      -17.86     23.98 o
  -7  23   4        0.07       11.84     17.15 o
  -6  23   4        4.78       25.38     37.32 o
  -5  23   4        6.80       23.47     30.80 o
  -4  23   4        0.25       25.08     40.93 o
  -3  23   4       10.95       20.26     16.55 o
  -2  23   4       18.05       25.58     10.23 o
  -1  23   4        3.45        7.32      8.83 o
   0  23   4       12.34       21.17     15.05 o
   1  23   4       47.33       54.67     18.46 o
   2  23   4       33.66       38.02     12.94 o
   3  23   4        0.91       14.55     39.53 o
   4  23   4       14.27       24.48     22.37 o
  -7  24   4       87.41       76.34     12.54 o
  -6  24   4       97.31       81.36      9.33 o
  -5  24   4      100.33       82.26      6.82 o
  -4  24   4       76.32       86.17     28.39 o
  -3  24   4       79.23       71.23     10.33 o
  -2  24   4      102.40      110.15     28.29 o
  -1  24   4      126.45      116.27     19.06 o
   0  24   4      126.99      101.42     11.64 o
   1  24   4       63.30       58.49     13.54 o
   2  24   4       36.86       41.73     18.06 o
   3  24   4       13.77       26.28     27.09 o
   4  24   4       14.31       25.78     23.07 o
   5  24   4       15.29       19.36     14.65 o
  -8  25   4        7.20       21.37     42.74 o
  -6  25   4        0.89       35.91     29.19 o
  -5  25   4        0.21       21.47     47.25 o
  -4  25   4        0.08       19.76     10.53 o
  -3  25   4       12.08       34.21     34.11 o
  -2  25   4       24.29       31.90     13.34 o
  -1  25   4       16.36       23.47      9.13 o
   0  25   4        1.43        9.93      7.02 o
   1  25   4        1.30       12.24      9.23 o
   2  25   4        1.63        5.72     16.25 o
   3  25   4        3.06       21.57     18.76 o
  -7  26   4       69.22       75.04     43.84 o
  -6  26   4       47.92       -1.00     26.48 o
  -5  26   4       38.16       44.44     12.24 o
  -4  26   4       18.26       15.05     10.83 o
  -3  26   4       23.53       27.79     15.05 o
  -2  26   4       66.91       51.86      8.93 o
  -1  26   4      114.38      104.93     27.59 o
   0  26   4      130.42      113.16     13.94 o
   1  26   4       75.26       70.22     18.46 o
   2  26   4       22.96       54.77     70.22 o
   3  26   4        3.48        1.71     19.76 o
  -6  27   4        2.86       20.77     29.19 o
  -3  27   4        0.85        0.40     21.67 o
  -2  27   4        1.45       31.20     40.73 o
  -1  27   4        0.48       10.03      8.83 o
   0  27   4        0.83        4.41      9.43 o
   1  27   4        4.31       15.95     16.35 o
  -5  28   4       19.71       21.87     32.60 o
  -1  28   4       46.18      -10.53     24.08 o
   2  28   4        7.33       33.10     33.91 o
  -4  29   4        2.67       16.45     39.53 o
  -3  29   4        0.10       10.23     24.98 o
  -2  29   4        1.59        7.82     23.98 o
  -1  29   4        0.74        0.30     33.51 o
   0  29   4        2.67       29.99     29.29 o
 -11   1   5      388.65      420.13     24.18 o
 -10   1   5      453.16      499.08     71.33 o
  -9   1   5      283.35      256.01     23.47 o
  -8   1   5      681.82      652.67     31.30 o
  -7   1   5      878.77      905.57     26.89 o
  -6   1   5     3916.60     4072.49    214.78 o
  -5   1   5     4477.83     4782.34    391.24 o
  -4   1   5    12734.14    12112.84   1193.78 o
  -3   1   5     7709.87     7916.26     67.71 o
  -2   1   5     4588.92     4536.96     48.75 o
  -1   1   5     2989.56     3261.83    204.75 o
   0   1   5     3690.92     3648.65     91.29 o
 -11   2   5        0.40       39.63     18.76 o
 -10   2   5       82.55       76.04     15.75 o
  -9   2   5       28.12       26.68     11.64 o
  -8   2   5       17.73       64.40     73.93 o
  -7   2   5       63.47      194.21    164.12 o
  -6   2   5       85.47       99.21     30.40 o
  -5   2   5        4.34        8.13      7.02 o
  -4   2   5      667.66     1101.19    888.91 o
  -3   2   5      776.78     1246.35    646.75 o
  -2   2   5      920.94      936.46     12.54 o
  -1   2   5      878.00      797.12     20.87 o
   0   2   5      336.41      358.53     48.55 o
   1   2   5      541.64      616.25      8.13 o
 -13   3   5       31.36       27.49      8.63 o
 -11   3   5       74.96       63.70      8.93 o
 -10   3   5      241.78      247.48     18.26 o
  -9   3   5      492.09      539.91     23.07 o
  -8   3   5     1620.06     1647.62     89.98 o
  -7   3   5     1938.09     1863.50     20.26 o
  -6   3   5     3930.67     4185.35    255.81 o
  -5   3   5     4711.91     5011.16    150.18 o
  -4   3   5     3209.71     3209.36    191.41 o
  -3   3   5     5634.91     5527.70     74.64 o
  -2   3   5     6207.22     5997.89    152.08 o
  -1   3   5     6861.26     7308.43    158.60 o
   0   3   5     6745.53     6531.58     57.68 o
   1   3   5     3447.51     3461.56     11.84 o
   2   3   5     1304.81     1305.03     17.05 o
 -10   4   5        3.17        1.91     22.27 o
  -9   4   5        2.89        1.00     22.17 o
  -8   4   5       81.36      118.27     79.05 o
  -7   4   5      232.81      335.66    177.16 o
  -6   4   5     1089.49     1081.32     27.59 o
  -5   4   5      626.99      648.15     54.77 o
  -4   4   5      546.83      614.65    130.61 o
  -3   4   5       25.37      239.06    122.79 o
  -2   4   5      316.51      298.55     76.84 o
  -1   4   5       94.33       89.78      3.61 o
   0   4   5     1359.64     1287.68     10.73 o
   1   4   5        0.99       27.09      8.83 o
   2   4   5        8.95        6.62      7.02 o
   3   4   5      339.51      330.25      6.72 o
   4   4   5       41.68       43.04      3.31 o
 -11   5   5       21.80       17.15      9.53 o
 -10   5   5      135.88      127.00     16.65 o
  -8   5   5      705.78      780.37     40.23 o
  -7   5   5     1508.12     1415.48    340.98 o
  -6   5   5      445.78      452.73     92.99 o
  -5   5   5      474.61      504.90    121.38 o
  -4   5   5     1231.06     1290.08     39.83 o
  -3   5   5     3968.97     3847.88    126.90 o
  -2   5   5     7625.53     7932.61    315.00 o
  -1   5   5     8629.29     9147.86    169.14 o
   0   5   5     2717.24     2596.02     46.75 o
   1   5   5      237.03      235.14      3.01 o
   2   5   5      102.98      111.55      8.33 o
   3   5   5     1017.79     1047.82     24.68 o
   4   5   5      619.03      649.15      9.33 o
   5   5   5      693.98      683.97      8.73 o
 -11   6   5        1.95        6.42     10.53 o
 -10   6   5       63.09       59.99      7.62 o
  -8   6   5        0.20        8.93      7.02 o
  -7   6   5      165.78      201.94    145.96 o
  -6   6   5      189.60      171.24     30.10 o
  -5   6   5       13.98       11.64     10.23 o
  -4   6   5        1.96       77.34     39.02 o
  -3   6   5       71.26      131.92     54.77 o
  -2   6   5      440.84      479.52     60.99 o
  -1   6   5       16.57       15.55      3.71 o
   0   6   5      298.98      276.27     16.95 o
   1   6   5      540.74      575.32     81.96 o
   2   6   5       13.94       17.96      4.51 o
   3   6   5        1.96        3.01      5.22 o
   4   6   5       42.08       33.91      3.71 o
   5   6   5        0.58        4.71      4.01 o
   6   6   5       43.31       38.82      2.01 o
 -10   7   5      104.21       91.69     10.53 o
  -8   7   5      519.61      570.00     71.02 o
  -7   7   5     1403.42     1494.63     47.95 o
  -6   7   5      911.64      880.89     46.15 o
  -5   7   5     1567.74     1626.55    148.67 o
  -4   7   5      983.08      980.50     36.62 o
  -3   7   5      483.53      439.29     20.06 o
  -2   7   5     2670.04     2717.80    134.53 o
  -1   7   5     2341.21     2465.81    349.51 o
   0   7   5      908.71      902.86      9.63 o
   1   7   5      400.64      374.89      6.42 o
   2   7   5       30.20       27.89      4.21 o
   3   7   5      324.96      344.39     14.04 o
   4   7   5      356.49      374.08      8.63 o
   5   7   5      326.41      327.04     10.93 o
   6   7   5      130.47      125.40      4.11 o
 -12   8   5        8.01       11.54     11.14 o
 -11   8   5        4.17        9.53     11.34 o
 -10   8   5      100.29      100.32      8.83 o
  -9   8   5      121.58      115.06     16.65 o
  -8   8   5        1.59        9.03      7.22 o
  -7   8   5        6.65        5.12     12.34 o
  -6   8   5      155.29      134.63     15.75 o
  -5   8   5        0.87        0.50      9.23 o
  -4   8   5      225.76      220.40     19.56 o
  -3   8   5      359.53      427.05    180.37 o
  -2   8   5      308.31      300.95     24.08 o
  -1   8   5      373.57      361.34     37.32 o
   0   8   5      994.29      940.58     24.48 o
   1   8   5      355.93      380.00    148.67 o
   2   8   5       10.63       20.46     18.16 o
   3   8   5      104.78       99.62     20.36 o
   4   8   5        1.32        3.71      8.03 o
   5   8   5        0.03        7.22      8.73 o
   6   8   5       41.37       34.51     11.94 o
   7   8   5       20.46       22.47      9.03 o
 -12   9   5       47.25       50.66     15.95 o
 -11   9   5      132.68      110.15     10.93 o
 -10   9   5      125.33      117.37     45.44 o
  -9   9   5       45.89       41.73     10.93 o
  -8   9   5      118.56      112.96      9.03 o
  -7   9   5      215.47      217.29     27.49 o
  -6   9   5      132.57      134.63     16.75 o
  -5   9   5     1302.31     1393.61     42.53 o
  -4   9   5      676.60      651.36     33.71 o
  -3   9   5      820.65      825.21     16.45 o
  -2   9   5      563.88      542.62      8.03 o
  -1   9   5       18.17       24.68      6.12 o
   0   9   5      779.80      739.84     19.46 o
   1   9   5     1768.44     1783.95     34.81 o
   2   9   5     2031.38     2071.16     52.67 o
   3   9   5      470.88      496.77     48.15 o
   4   9   5      283.78      270.66     51.86 o
   5   9   5       44.42       43.04     10.33 o
   6   9   5       44.87       40.93      7.02 o
   7   9   5       61.94       58.69     11.64 o
 -12  10   5        1.17        7.82      6.02 o
 -11  10   5        4.32       14.65     12.54 o
 -10  10   5        0.80        9.63     30.50 o
  -9  10   5       24.82       43.74     30.10 o
  -8  10   5       40.69       30.70      9.93 o
  -7  10   5        8.58       19.36     28.39 o
  -6  10   5      293.24      285.90     15.85 o
  -5  10   5       20.99       21.57      8.63 o
  -4  10   5       59.91       55.38     15.15 o
  -3  10   5      343.87      365.16     57.08 o
  -2  10   5      131.56      118.17     12.44 o
  -1  10   5       25.55       17.25      5.22 o
   0  10   5       59.15       57.78      8.73 o
   1  10   5       93.80      128.31     61.70 o
   2  10   5        2.29       12.24      3.51 o
   3  10   5       30.28       24.78      4.11 o
   4  10   5        1.07        4.71      5.22 o
   5  10   5        8.21       10.33      4.01 o
   6  10   5        4.87        9.23      5.72 o
   7  10   5        6.33        9.33      5.62 o
   8  10   5        1.62       10.83      5.32 o
 -12  11   5       75.44       70.22     18.56 o
 -11  11   5      144.17      128.01     27.19 o
 -10  11   5      204.99      198.63     40.53 o
  -9  11   5       55.77       51.36     44.64 o
  -8  11   5       16.32       20.67      9.73 o
  -7  11   5       96.60       87.88     14.55 o
  -6  11   5      447.22      465.27     27.39 o
  -5  11   5      967.16     1061.56     28.39 o
  -4  11   5     1057.01     1037.08     24.18 o
  -3  11   5      812.53      812.47     14.95 o
  -2  11   5       53.80       46.95      7.82 o
  -1  11   5       27.52       28.29     10.33 o
   0  11   5      131.82      131.92     28.49 o
   1  11   5      186.96      194.32     10.53 o
   2  11   5      841.51      868.35      8.93 o
   3  11   5       18.86       20.36      6.52 o
   4  11   5       46.19       37.72      7.52 o
   5  11   5       11.16       12.44     13.54 o
   6  11   5       17.18       13.14      6.72 o
   7  11   5       42.20       34.51      9.83 o
   8  11   5       45.92       40.83     14.25 o
 -12  12   5        1.58       26.28     11.94 o
 -11  12   5        0.94       14.65     22.87 o
 -10  12   5       22.22       54.67     38.22 o
  -9  12   5       21.08       23.07     12.54 o
  -8  12   5        7.58       14.35     14.65 o
  -7  12   5       22.05       20.46      8.73 o
  -6  12   5       16.35       17.86     10.13 o
  -5  12   5        3.37        1.30     13.74 o
  -4  12   5      127.57      120.08     23.78 o
  -3  12   5      242.84      272.26     42.33 o
  -2  12   5      352.59      339.17     45.24 o
  -1  12   5       80.78       79.55     24.18 o
   0  12   5      154.18      137.44     11.84 o
   1  12   5      402.20      438.09     30.10 o
   2  12   5       67.47       59.59     12.84 o
   3  12   5      102.72       95.40     12.04 o
   4  12   5       17.33       17.46      6.02 o
   5  12   5        3.91        4.71      2.71 o
   6  12   5       13.48       16.55     11.14 o
   8  12   5        2.51        8.33      7.72 o
 -11  13   5       39.18       41.63     18.46 o
 -10  13   5       71.59       66.41     18.76 o
  -9  13   5      106.37      101.32     26.89 o
  -8  13   5      174.73      157.80     23.57 o
  -7  13   5      125.34      127.90     18.96 o
  -6  13   5      357.68      343.79     37.92 o
  -5  13   5       43.08       47.35      9.03 o
  -4  13   5      141.78      144.96     20.67 o
  -3  13   5      302.96      311.29      8.43 o
  -2  13   5      110.63      100.62      7.93 o
  -1  13   5      215.39      272.06     77.75 o
   0  13   5      345.99      354.02     33.00 o
   1  13   5      377.92      397.06     31.90 o
   2  13   5      268.15      249.79      8.23 o
   3  13   5      253.94      275.47     10.23 o
   4  13   5       72.17       80.55     23.67 o
   5  13   5       60.01       54.07      8.13 o
   6  13   5       66.18       53.47      8.13 o
 -12  14   5        0.47        1.71     22.37 o
 -11  14   5        5.33       21.27      9.33 o
 -10  14   5       15.81       27.09     11.14 o
  -9  14   5       96.64       76.24      9.03 o
  -8  14   5        9.15       11.64     12.34 o
  -7  14   5        4.93        8.63      8.53 o
  -6  14   5       35.19       38.12     14.75 o
  -5  14   5        1.06        4.92      9.13 o
  -4  14   5        2.48        7.93     15.55 o
  -3  14   5      204.11      227.32     70.62 o
  -2  14   5      122.41      116.37     24.08 o
  -1  14   5      124.63      135.83     18.56 o
   0  14   5      176.27      175.36     14.65 o
   1  14   5      102.54      103.23     29.49 o
   2  14   5        0.74        2.51      6.02 o
   3  14   5       50.52       47.55      4.92 o
   4  14   5        7.30       11.64      4.51 o
   5  14   5        0.20        6.02      4.31 o
   6  14   5       11.53       14.35      7.82 o
 -12  15   5        3.85        6.42     25.28 o
 -11  15   5        9.23       23.57     39.93 o
 -10  15   5       28.50       22.17     11.94 o
  -9  15   5      192.77      173.85     36.11 o
  -8  15   5      356.03      370.97     83.36 o
  -7  15   5      264.01      279.38     16.55 o
  -6  15   5      224.58      201.24     13.24 o
  -5  15   5      105.99       87.08     12.24 o
  -4  15   5      148.96      133.72     15.75 o
  -3  15   5      204.62      211.07     13.14 o
  -2  15   5      931.72      967.96     47.55 o
  -1  15   5     1149.25     1216.75     74.54 o
   0  15   5      336.19      329.74      9.53 o
   1  15   5       97.32       95.10     10.43 o
   2  15   5        1.27        6.42      5.32 o
   3  15   5      182.91      192.81     73.23 o
   4  15   5      186.17      183.88     30.20 o
   5  15   5      174.14      161.41     17.05 o
   6  15   5      102.81       99.82     20.46 o
 -11  16   5        0.62       14.85     15.95 o
 -10  16   5        0.39       18.66     18.06 o
  -9  16   5        0.01       10.53      9.13 o
  -8  16   5        0.01        6.52     11.03 o
  -7  16   5        5.68       15.95      8.03 o
  -6  16   5        8.86       14.14     14.55 o
  -5  16   5       12.53       17.15     12.84 o
  -4  16   5        0.47       11.44      9.13 o
  -3  16   5       22.69       24.68      5.82 o
  -2  16   5        2.78        5.92     11.34 o
  -1  16   5        1.25        3.01      6.92 o
   0  16   5        0.80        5.32      6.42 o
   1  16   5        7.29       14.75     13.74 o
   2  16   5       19.87       23.57      9.13 o
   3  16   5       13.97       16.75      5.12 o
   4  16   5        9.89       11.84      6.82 o
   5  16   5       17.70       18.66      6.42 o
   6  16   5        1.54        5.52     10.43 o
 -10  17   5       42.86       50.16      9.83 o
  -9  17   5      102.79       95.00     19.66 o
  -8  17   5      231.34      249.59     82.56 o
  -7  17   5      237.58      227.02     64.30 o
  -6  17   5      169.26      172.75     37.62 o
  -5  17   5       71.28       72.63     18.16 o
  -4  17   5      159.94      146.26     12.94 o
  -3  17   5      142.92      147.47     54.07 o
  -2  17   5      676.86      728.61     43.14 o
  -1  17   5      767.07      832.03     34.21 o
   0  17   5      166.70      183.18     22.27 o
   1  17   5       70.81       73.23     16.15 o
   2  17   5       22.25       22.27     11.03 o
   3  17   5       57.44       54.77     22.77 o
   4  17   5      102.26       98.71     29.09 o
   5  17   5      114.97      105.73     17.15 o
   6  17   5       38.88       44.84     10.03 o
   7  17   5       21.15       18.86     20.16 o
 -10  18   5        1.56       26.89     37.32 o
  -9  18   5        2.03       14.25     27.89 o
  -8  18   5       27.32       23.07     12.34 o
  -7  18   5       65.83       62.10     18.86 o
  -6  18   5      154.60      153.59     42.94 o
  -5  18   5       18.59       17.05      8.53 o
  -4  18   5        1.61        8.53      7.62 o
  -3  18   5       57.72       71.13     26.78 o
  -2  18   5      123.28      117.37      7.82 o
  -1  18   5        5.12       13.74      6.92 o
   0  18   5       57.32       50.46     14.85 o
   1  18   5       16.04       19.16      7.62 o
   2  18   5       16.77       19.86      9.93 o
   3  18   5       55.50       48.35     19.06 o
   4  18   5       25.80       29.19      7.72 o
   5  18   5        1.85        8.13      8.93 o
   6  18   5        2.59        8.43     15.95 o
 -11  19   5       29.78       54.37     34.51 o
 -10  19   5       46.16       38.82     11.44 o
  -9  19   5       43.83       40.33      9.63 o
  -8  19   5       80.41       74.64     22.17 o
  -7  19   5      101.71       83.36     20.87 o
  -6  19   5      213.30      228.42     62.40 o
  -5  19   5      431.02      458.25    101.22 o
  -4  19   5      426.87      400.57     22.37 o
  -3  19   5      345.17      370.57    101.62 o
  -2  19   5      247.76      269.75     63.20 o
  -1  19   5      142.26      154.49     36.21 o
   0  19   5      264.98      267.15     17.46 o
   1  19   5      335.59      346.50     31.40 o
   2  19   5      279.34      290.82     26.89 o
   3  19   5      168.71      175.66     44.64 o
   4  19   5       79.91       82.76     17.35 o
   5  19   5       31.59       42.63     12.04 o
   6  19   5       13.85       21.37     23.37 o
  -9  20   5        0.17       17.15     24.18 o
  -8  20   5        4.58       16.45     20.06 o
  -7  20   5       18.15       24.98     11.54 o
  -6  20   5       26.32       19.26      9.13 o
  -5  20   5       17.36       19.26     13.74 o
  -4  20   5        4.01       10.03      7.42 o
  -3  20   5        0.37       11.84     30.90 o
  -2  20   5       13.14       19.36     11.14 o
  -1  20   5       51.82       46.75     12.64 o
   0  20   5       10.87       15.45      7.82 o
   1  20   5        8.74       18.86     18.96 o
   2  20   5        5.18       18.96     23.47 o
   3  20   5       20.91       20.87      6.42 o
   4  20   5       11.16       22.57     22.67 o
   5  20   5        1.52       15.25     23.47 o
   6  20   5        0.07       13.24     36.42 o
  -8  21   5       16.85       19.66      8.83 o
  -7  21   5       85.15       64.40      9.13 o
  -6  21   5      205.96      196.62     50.86 o
  -5  21   5      372.41      387.53     85.67 o
  -4  21   5      413.95      454.44    158.80 o
  -3  21   5      383.99      352.72    142.65 o
  -2  21   5      119.92      110.05     24.48 o
  -1  21   5       49.09       54.67     14.55 o
   0  21   5      211.50      203.24     17.35 o
   1  21   5      289.94      279.89     57.28 o
   2  21   5      315.81      290.52     47.45 o
   3  21   5      127.49      133.42     25.08 o
   4  21   5       33.39       31.70     14.75 o
   5  21   5       10.30       31.40     17.25 o
  -8  22   5        0.75       17.66     20.16 o
  -7  22   5        2.63       32.50     28.09 o
  -6  22   5        8.75       12.24      8.33 o
  -5  22   5        2.48       10.83     11.94 o
  -4  22   5        0.90        3.21      8.93 o
  -3  22   5        9.37       14.55     18.76 o
  -2  22   5        5.85       22.87     22.07 o
  -1  22   5        7.04       21.97     10.63 o
   0  22   5       37.09       35.61      8.23 o
   1  22   5       14.11       20.06      7.42 o
   2  22   5        0.99        3.31      7.62 o
   3  22   5        0.54       30.30      9.53 o
   4  22   5        1.68       11.54     10.83 o
   5  22   5        0.01       15.95     10.63 o
  -9  23   5       30.95       31.90     22.87 o
  -8  23   5       25.37       22.87     12.54 o
  -7  23   5       56.62       49.26     14.85 o
  -6  23   5       89.63       79.95     11.24 o
  -5  23   5      119.21      107.44     16.95 o
  -4  23   5      178.26      167.63     51.96 o
  -3  23   5      182.62      170.14     60.69 o
  -2  23   5      104.77      101.32     20.67 o
  -1  23   5      121.95      119.18     35.41 o
   0  23   5      130.81      117.47     19.56 o
   1  23   5      107.54       99.82     24.28 o
   2  23   5      100.34       82.96     13.54 o
   3  23   5       40.09       46.75     22.67 o
   4  23   5       22.56       30.60     13.54 o
  -6  24   5        0.49       12.14      9.13 o
  -5  24   5        1.03       19.46     33.61 o
  -4  24   5        4.98       10.43      8.23 o
  -3  24   5       45.47       45.04     13.74 o
  -2  24   5       26.77       27.09      9.63 o
  -1  24   5        2.92       17.25      8.93 o
   0  24   5       13.25       36.62     59.29 o
   1  24   5       13.34       20.67     10.43 o
   2  24   5        0.25       12.64     11.94 o
   3  24   5       11.07       28.19     17.25 o
  -8  25   5       56.99       49.36     24.08 o
  -6  25   5       44.93       47.65     17.76 o
  -5  25   5       52.87       44.44      9.23 o
  -4  25   5       36.98       46.95     31.00 o
  -3  25   5       82.81       90.69     47.15 o
  -2  25   5      166.46      152.78     15.75 o
  -1  25   5      173.05      148.77     43.84 o
   0  25   5       94.22       99.82     20.36 o
   1  25   5       43.46       51.76     18.56 o
   2  25   5       20.81       39.32     46.85 o
  -7  26   5        0.13        5.12     22.07 o
  -4  26   5        0.04       19.56     26.48 o
  -3  26   5        0.05       13.14     15.25 o
  -2  26   5        0.34       41.33     69.22 o
  -1  26   5        0.01       15.75     11.34 o
   0  26   5        0.02       35.91     33.71 o
   1  26   5        0.20       34.01     18.16 o
   2  26   5        0.30       12.64     14.14 o
  -6  27   5       17.24       18.36     20.97 o
  -1  27   5      102.85       84.27     12.74 o
  -5  28   5        0.10       15.35     32.20 o
  -4  28   5        1.39        6.52     29.59 o
  -1  28   5        0.32        0.40     22.87 o
   0  28   5        4.81       17.05     41.83 o
  -3  29   5       21.78       26.38     22.47 o
  -2  29   5       14.28       18.86     30.70 o
  -1  29   5       12.97       22.47     28.89 o
 -10   0   6       11.72       13.44     21.87 o
  -9   0   6       18.82       19.06      8.13 o
  -8   0   6       32.06       17.66     19.36 o
  -7   0   6      578.31      613.24     24.18 o
  -6   0   6     2133.48     2060.32     89.58 o
  -5   0   6     3854.75     4185.45     68.12 o
  -4   0   6     4650.63     4669.78     98.51 o
  -3   0   6     1272.92     1288.08     13.14 o
  -2   0   6     1994.54     2048.48     80.86 o
  -1   0   6     3738.88     3704.63     22.17 o
   0   0   6     2222.74     2235.58     12.04 o
 -10   1   6       31.63       26.28     13.84 o
  -9   1   6        5.55        6.02      9.13 o
  -8   1   6        0.04        8.13      7.32 o
  -7   1   6      102.73      125.10     60.89 o
  -6   1   6       29.75      120.18     89.38 o
  -5   1   6      177.17      166.13     10.43 o
  -4   1   6      329.11      329.74     22.97 o
  -3   1   6       97.19      169.44     89.68 o
  -2   1   6      333.24      473.70    261.03 o
  -1   1   6      450.14      447.62     18.16 o
   0   1   6      226.52      217.79      5.32 o
 -10   2   6      171.30      158.60     18.66 o
  -9   2   6      221.99      232.03     11.14 o
  -8   2   6      540.63      591.27     23.27 o
  -7   2   6      558.89      512.72    101.42 o
  -6   2   6     1754.77     1689.65     14.04 o
  -5   2   6     2407.16     2567.53     45.24 o
  -4   2   6     1679.95     1839.92    295.64 o
  -3   2   6     1548.67     1406.45     53.97 o
  -2   2   6     1942.73     1812.74     31.50 o
  -1   2   6     2097.79     2255.94     66.21 o
   0   2   6     3236.36     3405.38    210.06 o
 -10   3   6       43.99       47.25     13.44 o
  -9   3   6       55.25       46.85     16.05 o
  -8   3   6      182.21      202.94     16.25 o
  -7   3   6      609.44      601.91    228.22 o
  -6   3   6      390.14      389.13     12.54 o
  -5   3   6      113.87       97.51     11.74 o
  -4   3   6      222.92      249.59     89.88 o
  -3   3   6       16.29      122.89     89.78 o
  -2   3   6      509.17      500.38     61.29 o
  -1   3   6      206.59      200.64     10.43 o
   0   3   6     1625.70     1633.87     25.28 o
   1   3   6       22.81       31.50      5.32 o
 -10   4   6      286.34      261.03     19.06 o
  -9   4   6      515.71      537.50     65.21 o
  -8   4   6      831.09      859.32     19.36 o
  -7   4   6     1107.68     1056.75     34.21 o
  -6   4   6      525.14      599.70    130.61 o
  -5   4   6      585.60      687.18     54.97 o
  -4   4   6     1927.70     1936.13    238.05 o
  -3   4   6     5638.02     5597.82    126.20 o
  -2   4   6     4756.15     4741.01     41.23 o
  -1   4   6     2727.47     3088.48    195.82 o
   0   4   6     2595.92     2636.65     15.85 o
   1   4   6      465.69      478.41      8.53 o
   2   4   6     1469.25     1444.57     10.43 o
  -9   5   6       53.12       43.34     10.53 o
  -8   5   6       42.28       42.74      9.63 o
  -7   5   6      662.08      683.16    103.83 o
  -6   5   6      486.37      439.39     90.99 o
  -5   5   6      932.70      908.78     14.35 o
  -4   5   6      642.78      633.91     17.05 o
  -3   5   6      598.97      868.15    420.33 o
  -2   5   6     1107.80     1298.21    379.10 o
  -1   5   6      234.76      217.39      4.51 o
   0   5   6      479.47      461.26      7.02 o
   1   5   6        0.18        0.80      3.41 o
   2   5   6      131.59      130.61      4.11 o
   3   5   6       17.04       14.95      5.92 o
 -12   6   6       27.29       12.34     24.08 o
  -9   6   6      764.24      825.21     29.39 o
  -8   6   6      495.90      464.57    223.81 o
  -7   6   6      834.36      871.36     25.08 o
  -6   6   6      324.79      305.97     18.76 o
  -5   6   6      215.71      259.02     13.14 o
  -4   6   6     1284.10     1389.40    221.20 o
  -3   6   6     1964.45     1890.18     42.84 o
  -2   6   6     2234.86     2185.32     50.76 o
  -1   6   6     1661.03     1728.97     22.77 o
   0   6   6      300.14      307.37     12.14 o
   1   6   6       37.67       36.82      5.62 o
   2   6   6      493.07      503.39     12.14 o
   3   6   6      185.82      197.83      8.43 o
 -12   7   6        3.28        1.30     22.17 o
  -8   7   6        4.18        6.82     10.43 o
  -6   7   6      231.61      229.02     27.69 o
  -5   7   6      498.44      471.29     14.35 o
  -4   7   6     1147.33     1094.26     19.46 o
  -3   7   6      657.20      730.71    142.05 o
  -2   7   6      116.09      126.90     19.06 o
  -1   7   6      144.71      138.24      8.13 o
   0   7   6       13.16       13.14      8.03 o
   1   7   6      585.18      551.55     18.26 o
   2   7   6      152.19      158.90      7.72 o
   3   7   6       51.89       48.85      4.41 o
   4   7   6       53.87       56.28      6.02 o
 -11   8   6      129.66      108.24     21.07 o
  -9   8   6      333.25      357.33     88.08 o
  -8   8   6      745.28      739.94    376.19 o
  -6   8   6     1019.81      976.79     30.90 o
  -5   8   6     1373.27     1469.85    203.34 o
  -4   8   6     1179.26     1136.50     24.78 o
  -3   8   6     1301.11     1285.87     29.79 o
  -2   8   6     1630.01     1628.56     55.98 o
  -1   8   6      800.29      778.46     28.69 o
   0   8   6      853.65      831.83     28.39 o
   1   8   6     1437.38     1433.14     26.58 o
   2   8   6      521.59      490.35     38.42 o
   3   8   6      386.72      406.69      8.53 o
   4   8   6      174.07      170.64     11.24 o
   5   8   6       53.74       47.75      3.71 o
 -11   9   6       19.84       25.88     21.27 o
 -10   9   6       33.81       15.15     23.07 o
  -9   9   6       11.17       17.25     20.06 o
  -8   9   6       15.78       23.17     17.56 o
  -7   9   6       26.64       54.47     15.15 o
  -6   9   6      191.59      235.04    104.33 o
  -5   9   6       49.00       44.64     13.64 o
  -4   9   6      735.67      687.48     21.17 o
  -3   9   6      705.14      750.58    205.55 o
  -2   9   6       21.13       18.56      5.02 o
  -1   9   6        2.58        3.81      6.42 o
   0   9   6       25.45       30.90     18.96 o
   1   9   6       24.89       51.76     30.10 o
   2   9   6       70.49       65.11     14.25 o
   3   9   6       49.45       42.53      6.32 o
   4   9   6       37.88       31.90      8.73 o
   5   9   6        6.97       10.03      4.71 o
 -12  10   6      130.50      130.01     17.66 o
 -11  10   6      202.94      185.29     82.16 o
 -10  10   6      126.86      106.74     17.35 o
  -9  10   6       80.80       67.51     10.63 o
  -8  10   6      213.95      223.91     21.67 o
  -7  10   6      740.58      742.35     31.00 o
  -6  10   6     1528.11     1539.37     64.60 o
  -5  10   6     3108.34     3391.74     58.89 o
  -4  10   6      989.50     1033.67     34.21 o
  -3  10   6      335.43      313.49     26.48 o
  -2  10   6      130.63      126.90      6.92 o
  -1  10   6      636.89      699.11     25.38 o
   0  10   6      867.47      897.54     11.03 o
   1  10   6     1010.45     1006.08    200.13 o
   2  10   6      180.42      188.70     26.18 o
   3  10   6      141.15      138.54     54.07 o
   4  10   6       28.93       32.30      5.42 o
   5  10   6       15.70       16.25      7.62 o
   6  10   6       31.12       26.18      3.81 o
 -12  11   6        0.26       10.33     15.95 o
 -11  11   6        0.50       11.74     12.04 o
 -10  11   6        3.48       12.44     20.36 o
  -9  11   6        2.95        9.73      7.42 o
  -8  11   6       16.19       14.95     10.23 o
  -7  11   6        0.75       21.87     25.88 o
  -6  11   6      185.73      170.84      9.83 o
  -5  11   6        7.35        6.22      7.72 o
  -4  11   6        0.66        6.12      7.72 o
  -3  11   6       34.00       30.30      5.32 o
  -2  11   6        0.08        4.61      8.03 o
  -1  11   6       50.40       43.94      7.93 o
   0  11   6       90.23       92.19      6.32 o
   1  11   6       43.14       41.73      8.83 o
   2  11   6        8.03       13.64      8.83 o
   3  11   6        0.05        5.62      8.93 o
   4  11   6        7.23        8.23      7.52 o
   5  11   6        0.07        1.20      6.82 o
   6  11   6        3.27        5.52      4.41 o
 -12  12   6       87.96       82.06     13.24 o
 -11  12   6      101.84       93.50     11.34 o
 -10  12   6      166.00      149.27     38.62 o
  -9  12   6      117.48      113.26     15.75 o
  -8  12   6      179.83      167.33     21.67 o
  -7  12   6      368.11      385.92     25.28 o
  -6  12   6      605.08      656.48     31.30 o
  -5  12   6      644.07      688.78    107.84 o
  -4  12   6      851.52      871.56     51.66 o
  -3  12   6      437.04      474.80     24.08 o
  -2  12   6       73.79       67.01     19.66 o
  -1  12   6      289.66      298.44      7.82 o
   0  12   6      273.50      257.62      6.62 o
   1  12   6      259.33      249.39     26.99 o
   2  12   6      173.51      176.16     19.16 o
   3  12   6      104.89      106.64     22.47 o
   4  12   6       15.30       17.96      9.33 o
   5  12   6       25.40       11.74     11.84 o
   6  12   6       24.68       23.67      5.02 o
 -11  13   6       30.01       35.61     22.97 o
 -10  13   6       50.44       49.56     13.64 o
  -9  13   6       32.05       24.98     11.03 o
  -8  13   6        4.46       13.14     13.54 o
  -7  13   6       32.25       50.76     28.09 o
  -6  13   6        7.93        7.02     12.24 o
  -5  13   6      178.83      179.77     14.04 o
  -4  13   6      570.16      567.60     38.02 o
  -3  13   6      431.86      484.03     90.39 o
  -2  13   6       24.83       29.89      6.82 o
  -1  13   6      106.99       92.29     10.93 o
   0  13   6       25.84       22.67      6.32 o
   1  13   6        8.72        5.82      7.52 o
   2  13   6      106.52      101.82     16.45 o
   3  13   6       21.05       20.67      6.52 o
   4  13   6       11.97       12.24      7.02 o
   5  13   6        4.59       11.84      8.83 o
   7  13   6        7.32       10.63     11.14 o
 -11  14   6       50.22       48.95      9.33 o
 -10  14   6      140.85      127.20     26.38 o
  -9  14   6      290.53      287.31     15.65 o
  -8  14   6      480.05      457.95     69.82 o
  -7  14   6      455.33      514.73     26.48 o
  -6  14   6      619.83      647.65     26.18 o
  -5  14   6      384.72      405.68     78.65 o
  -4  14   6      533.32      578.93     57.48 o
  -3  14   6      877.84      951.01     19.76 o
  -2  14   6      923.94      971.78     33.81 o
  -1  14   6      653.05      721.18     45.64 o
   0  14   6      459.40      468.38     20.26 o
   1  14   6      121.92      132.22     35.11 o
   2  14   6      123.09      121.18     16.95 o
   3  14   6      137.04      135.33     22.77 o
   4  14   6      102.42       94.90      4.51 o
   5  14   6       73.33       71.83      7.93 o
   6  14   6       35.15       27.79     10.53 o
   7  14   6        5.00       10.23      9.43 o
 -12  15   6        0.35       12.34     22.17 o
 -11  15   6        6.25       21.67     48.25 o
 -10  15   6        5.14       20.46     14.55 o
  -9  15   6       16.85       20.16     14.55 o
  -8  15   6        1.29        7.52     12.54 o
  -7  15   6        2.31       12.24     15.75 o
  -6  15   6        0.14        4.31      8.33 o
  -5  15   6       17.72       19.16      9.63 o
  -4  15   6       15.33       20.97     18.06 o
  -3  15   6      117.81      156.09     61.80 o
  -2  15   6       42.31       33.91      9.83 o
  -1  15   6        7.99       14.35     15.15 o
   0  15   6        4.90        4.82      8.93 o
   1  15   6       38.97       31.70      8.53 o
   2  15   6        0.69       12.04     10.63 o
   3  15   6       12.99       12.54      6.02 o
   4  15   6        4.60       10.93      7.12 o
   5  15   6        1.76        8.33     12.94 o
 -12  16   6        6.30       22.27     31.30 o
 -11  16   6       29.05       26.78      8.33 o
 -10  16   6       97.05       84.67     11.84 o
  -9  16   6      279.09      255.31     97.81 o
  -8  16   6      308.17      280.19     42.84 o
  -7  16   6      227.37      223.81     73.73 o
  -6  16   6       72.16       79.75     27.29 o
  -5  16   6       68.85       68.12     18.66 o
  -4  16   6      280.23      298.95     31.30 o
  -3  16   6      691.29      683.76     14.14 o
  -2  16   6      929.90      947.70    167.03 o
  -1  16   6      293.90      324.73     37.72 o
   0  16   6       41.77       48.05     14.14 o
   1  16   6       18.09       16.35      8.63 o
   2  16   6      102.70      106.94     16.25 o
   3  16   6       73.69       66.11      4.92 o
   4  16   6      148.83      137.13     11.84 o
   5  16   6       84.43       75.54     32.90 o
 -10  17   6        1.55       11.64     14.45 o
  -9  17   6        1.93       16.05     28.89 o
  -8  17   6       31.41       39.93     24.88 o
  -7  17   6       67.43       64.00     11.14 o
  -6  17   6      112.82      110.85     31.70 o
  -5  17   6       24.07       32.00     22.17 o
  -4  17   6        9.41       12.84      8.33 o
  -3  17   6        0.26        3.11     10.93 o
  -2  17   6       92.19       83.36     10.03 o
  -1  17   6      117.43      131.32     41.73 o
   0  17   6      123.40      132.22     30.30 o
   1  17   6       15.62       19.16      6.52 o
   2  17   6        1.09        0.70      7.42 o
   3  17   6        1.79        7.62      6.52 o
   4  17   6        1.65        6.72     11.94 o
   5  17   6        1.68       11.84     18.66 o
   6  17   6        5.72        2.81     18.06 o
 -10  18   6       43.65       45.04     15.85 o
  -9  18   6       73.60       70.12     13.84 o
  -8  18   6      108.04       98.21     25.58 o
  -7  18   6      130.40      108.84     10.33 o
  -6  18   6      173.92      167.03     33.51 o
  -5  18   6      221.91      237.15     25.78 o
  -4  18   6      285.69      279.99     16.05 o
  -3  18   6      256.62      273.87     27.29 o
  -2  18   6      407.46      434.27     49.56 o
  -1  18   6      219.15      227.62     28.39 o
   0  18   6      165.99      155.49     29.49 o
   1  18   6      139.99      140.24     38.12 o
   2  18   6       99.80      106.84     27.99 o
   3  18   6       56.34       49.96     15.45 o
   4  18   6       57.54       63.70     14.14 o
   5  18   6       30.96       61.90     15.65 o
 -11  19   6        0.04       12.64     15.45 o
  -9  19   6        1.15       14.75     20.16 o
  -8  19   6       48.29       40.43     10.83 o
  -7  19   6       76.61       72.23     25.68 o
  -6  19   6       98.20       75.74     13.84 o
  -5  19   6       11.13       12.94      7.02 o
  -4  19   6        0.02        8.53      7.52 o
  -3  19   6        0.17        8.43     18.06 o
  -2  19   6       34.55       35.01     20.87 o
  -1  19   6      162.19      143.55     12.04 o
   0  19   6       50.58       45.85      9.23 o
   1  19   6        1.22        4.21      9.83 o
   2  19   6        0.18        3.81      4.61 o
   3  19   6        1.67       13.04      9.93 o
   4  19   6        1.61       13.34      8.03 o
   5  19   6        3.12       14.85     11.54 o
  -9  20   6       22.52       28.69     23.37 o
  -8  20   6       46.78       42.63     16.45 o
  -7  20   6      135.31      110.95     26.78 o
  -6  20   6      270.05      256.31     50.56 o
  -5  20   6      361.30      374.69     67.21 o
  -4  20   6      216.92      229.23     41.63 o
  -3  20   6       84.01       75.74     19.46 o
  -2  20   6       54.65       47.35     16.15 o
  -1  20   6      115.69      108.54     11.84 o
   0  20   6      311.00      281.29     48.05 o
   1  20   6      301.44      281.19     36.31 o
   2  20   6      148.89      148.97     21.47 o
   3  20   6       95.95       92.59     13.94 o
   4  20   6       18.38       30.70     20.16 o
   5  20   6       10.26       20.36     15.55 o
  -9  21   6        0.00        6.52     11.24 o
  -8  21   6        1.56       12.14     18.56 o
  -7  21   6        0.34       12.44     11.84 o
  -6  21   6        0.11       16.95     16.15 o
  -5  21   6        4.14        8.73      7.02 o
  -4  21   6        9.55       20.26     27.09 o
  -3  21   6        7.94       14.45      8.53 o
  -2  21   6       13.51       11.64      9.63 o
  -1  21   6       10.41       14.45      8.33 o
   0  21   6        0.01        6.92      9.13 o
   1  21   6        2.10       12.04     19.06 o
   2  21   6        0.05       11.94      6.12 o
   3  21   6        0.01        5.22      5.52 o
   4  21   6        0.07       14.04     41.83 o
  -8  22   6        6.01        9.43     11.64 o
  -7  22   6       45.23       47.85     18.46 o
  -6  22   6      100.76       96.00     53.37 o
  -5  22   6      141.52      121.38     21.77 o
  -4  22   6      182.25      170.54     23.17 o
  -3  22   6       82.44       60.69      7.32 o
  -2  22   6       40.06       44.54     24.28 o
  -1  22   6      125.02      103.93     16.05 o
   0  22   6      155.25      132.92     22.17 o
   1  22   6      133.75      143.86     22.77 o
   2  22   6       77.30       83.66     22.67 o
   3  22   6       37.94       41.73     18.96 o
   4  22   6       12.68        6.22     16.85 o
  -9  23   6        0.36       13.54     22.67 o
  -8  23   6        2.82        7.22     16.75 o
  -7  23   6       11.25       16.85     11.54 o
  -6  23   6        0.33       24.28     34.61 o
  -5  23   6        3.19       19.26     30.90 o
  -4  23   6       29.78       44.74     14.45 o
  -3  23   6       23.89       32.70     19.96 o
  -2  23   6        1.01       22.27     20.57 o
  -1  23   6       24.23       34.41     15.85 o
   0  23   6        5.64       16.95     11.14 o
   1  23   6        0.52       34.71     52.67 o
   2  23   6        5.90       21.77      7.82 o
   3  23   6        7.81       11.24      9.33 o
  -6  24   6       34.83       37.92     30.70 o
  -5  24   6       36.09       37.82     15.05 o
  -4  24   6       42.58       46.25      8.43 o
  -3  24   6       73.62       68.72     38.62 o
  -2  24   6       77.65       79.85     33.81 o
  -1  24   6       80.83       67.01     10.33 o
   0  24   6       44.67       42.13      9.13 o
   1  24   6       32.33       41.33     15.25 o
   2  24   6       29.14       34.71      7.12 o
   3  24   6       23.85       30.60     15.25 o
  -8  25   6        0.14        3.61     24.68 o
  -5  25   6        0.70        6.02     19.06 o
  -4  25   6        3.01        7.42      9.13 o
  -3  25   6        6.92       10.13      7.93 o
  -2  25   6        1.10       10.43     13.04 o
  -1  25   6        8.68       16.85     14.55 o
   0  25   6        3.53       20.67     26.38 o
   1  25   6        0.46       24.68     19.36 o
  -7  26   6       14.15       26.48     37.72 o
  -5  26   6       13.81       -4.21     22.67 o
  -4  26   6       20.49       20.36     23.57 o
  -3  26   6       95.74       47.45     23.27 o
  -2  26   6      121.82      101.92      8.83 o
  -1  26   6       62.56       66.11     13.24 o
   0  26   6       26.25       45.85     15.75 o
   1  26   6       18.21       63.00     19.86 o
  -6  27   6        1.58       10.73     21.37 o
  -5  28   6       10.68       16.35     21.87 o
  -4  28   6       18.07       23.07     20.97 o
  -3  28   6       26.84       46.85     35.41 o
  -2  28   6       29.76       34.01     18.56 o
  -1  28   6       20.85       19.26     16.05 o
 -11   1   7       51.97       40.43     11.14 o
 -10   1   7        2.21        8.63      8.03 o
  -8   1   7       67.41       84.97     66.51 o
  -7   1   7      583.16      638.72     33.81 o
  -6   1   7      834.92      862.13     17.96 o
  -5   1   7     1043.51     1039.89     45.24 o
  -4   1   7       78.62       72.13     17.46 o
  -3   1   7       10.17       19.66     23.88 o
  -2   1   7      131.14      143.25      9.13 o
  -1   1   7      486.05      455.54     11.34 o
   0   1   7     1187.26     1318.37    194.62 o
  -8   2   7      120.24       96.91     10.23 o
  -7   2   7      172.26      205.85    113.06 o
  -6   2   7       61.15      104.53     64.50 o
  -5   2   7      108.22      157.30    111.25 o
  -4   2   7     1330.09     1310.75     27.09 o
  -3   2   7      395.34      404.68     18.06 o
  -2   2   7      521.68      605.82    212.87 o
  -1   2   7      995.82     1039.59     34.31 o
   0   2   7      164.40      160.91      5.72 o
  -8   3   7      537.22      554.86     16.75 o
  -7   3   7      520.96      491.26     65.41 o
  -6   3   7      564.38      550.74     18.86 o
  -5   3   7      661.43      727.50     59.29 o
  -4   3   7      564.78      673.13    140.34 o
  -3   3   7     1230.21     1218.46     48.35 o
  -2   3   7     1236.21     1271.32      8.63 o
  -1   3   7      793.33      844.27     20.16 o
   0   3   7     1305.08     1348.37     61.09 o
   1   3   7      462.05      457.25      5.22 o
  -8   4   7        7.38        6.22      9.83 o
  -7   4   7      111.12      129.71     66.71 o
  -6   4   7       16.21       73.73    146.16 o
  -5   4   7       13.20       14.14      5.82 o
  -4   4   7       49.36       66.81     34.51 o
  -3   4   7       67.03      205.05    132.42 o
  -2   4   7      238.30      366.36    173.75 o
  -1   4   7      373.85      370.97     34.41 o
   0   4   7      381.19      380.91     11.24 o
   1   4   7        3.24        3.21      2.91 o
 -10   5   7      476.39      511.62     28.09 o
  -9   5   7      551.66      554.56     24.78 o
  -8   5   7      269.21      262.03     42.03 o
  -7   5   7      181.27      165.22     78.95 o
  -6   5   7        2.43        6.92     14.35 o
  -5   5   7      215.41      188.60     16.25 o
  -4   5   7     2550.66     2810.30    101.12 o
  -3   5   7     3676.77     3776.55    156.09 o
  -2   5   7     1436.78     1430.63     46.75 o
  -1   5   7      640.97      596.29     14.45 o
   0   5   7        1.21        6.62      3.51 o
   1   5   7       79.93       77.45     13.74 o
   2   5   7      226.37      220.00      5.42 o
 -11   6   7        2.44        1.00     21.87 o
 -10   6   7        0.61        0.40     24.48 o
  -8   6   7       16.20        8.53     16.15 o
  -7   6   7       16.28       21.37     29.99 o
  -6   6   7       14.37       38.92     56.28 o
  -5   6   7      278.38      301.45     15.55 o
  -4   6   7      199.16      188.00      7.72 o
  -3   6   7       47.29      140.44    260.02 o
  -2   6   7      162.47      280.69    171.94 o
  -1   6   7       15.70       16.05     10.33 o
   0   6   7        4.29        7.12      6.32 o
   1   6   7      183.41      177.56     16.75 o
   2   6   7      110.55      108.54     13.64 o
 -12   7   7       57.97       47.45     11.84 o
 -11   7   7      183.60      153.49     13.14 o
  -8   7   7      679.99      725.70     59.79 o
  -7   7   7      381.40      411.00     20.06 o
  -6   7   7     1072.00      978.30    432.87 o
  -5   7   7      583.74      581.14     36.31 o
  -4   7   7     1734.57     1924.89    248.09 o
  -3   7   7     2023.73     2038.55     62.60 o
  -2   7   7     1714.01     1763.18     81.26 o
  -1   7   7     1302.16     1318.67    214.68 o
   0   7   7      409.64      434.27     39.32 o
   1   7   7      656.81      674.84     21.17 o
   2   7   7      272.99      261.63    142.25 o
   3   7   7      474.28      444.51      7.52 o
 -12   8   7        0.41        5.52      9.63 o
 -11   8   7       16.32       17.96     11.24 o
  -9   8   7      110.95       52.67     25.58 o
  -8   8   7      242.07      219.09     21.07 o
  -7   8   7      331.09      359.74     19.16 o
  -6   8   7        9.99      123.99     32.20 o
  -5   8   7      412.66      400.67     11.74 o
  -4   8   7      801.64      785.29     32.50 o
  -3   8   7       28.54       52.57     89.88 o
  -2   8   7       13.32       59.89     27.79 o
  -1   8   7       12.25       15.55      4.61 o
   0   8   7       89.46       77.55      8.63 o
   1   8   7      349.19      381.21     39.63 o
   2   8   7      377.22      350.51     13.74 o
   3   8   7      114.49      117.37     27.69 o
  -9   9   7      329.55      366.46    256.31 o
  -8   9   7     1051.48      994.45    560.37 o
  -7   9   7     1094.75     1045.31     69.22 o
  -6   9   7     2560.63     2631.23     69.22 o
  -5   9   7     2317.47     2356.96     93.40 o
  -4   9   7     1150.98     1226.18    132.62 o
  -3   9   7     1118.07     1104.40     31.90 o
  -2   9   7     1240.87     1235.91     35.21 o
  -1   9   7     1234.75     1276.14     41.93 o
   0   9   7     1810.38     1977.06     40.03 o
   1   9   7     1213.13     1280.45     10.03 o
   2   9   7      389.37      402.37     21.77 o
   3   9   7      130.53      126.30     11.34 o
   4   9   7       53.60       48.25      8.73 o
 -12  10   7        1.49       11.84     13.54 o
 -11  10   7        0.14       10.73     15.15 o
 -10  10   7        0.44        6.72     13.04 o
  -9  10   7        0.03        7.22      8.93 o
  -8  10   7        1.11        3.01     13.04 o
  -7  10   7        4.62       31.90     46.95 o
  -6  10   7      232.48      327.54     60.89 o
  -5  10   7        0.56        1.61     11.14 o
  -4  10   7       97.96       93.30     20.06 o
  -3  10   7       32.85       37.72     24.48 o
  -2  10   7       73.92      110.45     28.39 o
  -1  10   7       27.15       20.46      8.13 o
   0  10   7        0.32        2.11      5.82 o
   1  10   7        8.41       10.53      3.91 o
   2  10   7       40.14       28.99      6.72 o
   3  10   7       16.29       11.74     12.14 o
   4  10   7        0.10        4.82     12.04 o
 -13  11   7       72.64       61.29     29.59 o
 -12  11   7      102.06       95.60     23.47 o
 -11  11   7       66.08       55.88     14.25 o
 -10  11   7      107.42      100.42     49.36 o
  -9  11   7       91.39       79.35     21.77 o
  -8  11   7      299.93      312.39     21.97 o
  -7  11   7     1311.85     1329.91     19.26 o
  -6  11   7     1586.27     1680.62    320.92 o
  -5  11   7     1920.34     2027.52     46.85 o
  -4  11   7      693.69      708.44     40.23 o
  -3  11   7      292.31      299.75     23.17 o
  -2  11   7      612.33      614.95     18.26 o
  -1  11   7     1330.46     1389.90     27.89 o
   0  11   7     1168.97     1301.82     51.56 o
   1  11   7      654.26      663.50     28.09 o
   2  11   7      392.19      392.34     83.87 o
   3  11   7       45.53       38.62      4.51 o
   4  11   7       39.97       29.99      7.93 o
   5  11   7       49.71       43.24      2.91 o
 -13  12   7        0.06       10.73     43.34 o
 -12  12   7       13.39       14.85      9.43 o
 -11  12   7       18.74       25.78     16.05 o
 -10  12   7        7.52       10.63     12.54 o
  -9  12   7        2.30       10.43      9.83 o
  -8  12   7       12.65       15.55     13.74 o
  -7  12   7        0.92        7.62      9.83 o
  -6  12   7       45.62       79.15     57.98 o
  -5  12   7      235.31      223.41     11.14 o
  -4  12   7      232.83      224.01     23.88 o
  -3  12   7        1.18       10.73      9.83 o
  -2  12   7      120.50      144.16     30.30 o
  -1  12   7      237.94      229.83     15.75 o
   0  12   7       27.48       25.68     10.13 o
   1  12   7        0.02        7.72      6.02 o
   2  12   7       91.72       82.66     19.76 o
   3  12   7        4.79       11.03     16.55 o
   4  12   7        1.02        6.42      6.42 o
   5  12   7       14.42       16.05      3.91 o
 -11  13   7       61.24       65.91     38.62 o
 -10  13   7      177.39      172.45     53.97 o
  -9  13   7      231.42      220.90     45.64 o
  -8  13   7      452.89      490.25     80.35 o
  -7  13   7      715.79      726.30     60.39 o
  -6  13   7      870.31      949.71     60.69 o
  -5  13   7      927.87     1027.95     99.82 o
  -4  13   7     1244.93     1335.63    109.35 o
  -3  13   7      962.28      986.92    159.91 o
  -2  13   7      821.10      822.30     50.46 o
  -1  13   7      800.46      848.79     11.54 o
   0  13   7      631.71      672.93     13.44 o
   1  13   7      340.90      332.45     60.89 o
   2  13   7      289.78      285.20     12.04 o
   3  13   7      108.25      102.02     10.63 o
   4  13   7       51.70       44.84     18.86 o
   5  13   7       46.42       39.22      5.92 o
   6  13   7       24.44       21.47      4.51 o
 -11  14   7       10.18       30.30     27.69 o
 -10  14   7        3.15       14.25     24.48 o
  -9  14   7        0.00        4.41      9.93 o
  -8  14   7       36.13       37.92      8.23 o
  -7  14   7       30.74       43.74     24.48 o
  -6  14   7       11.20       23.17     21.37 o
  -5  14   7      123.70      116.07     24.68 o
  -4  14   7      143.92      136.53     27.69 o
  -3  14   7       32.83       26.78     10.73 o
  -2  14   7       58.03       79.65     38.82 o
  -1  14   7       11.35       10.23      4.41 o
   0  14   7       22.37       16.15     11.84 o
   1  14   7       24.65       26.08     13.74 o
   2  14   7       53.06       50.56     14.85 o
   3  14   7       22.02       22.27      4.01 o
   4  14   7        0.83        9.73      7.93 o
   6  14   7        3.01        9.13      6.02 o
 -11  15   7       99.91       89.18     21.27 o
 -10  15   7      195.10      173.05     31.10 o
  -9  15   7      375.62      383.01     99.52 o
  -8  15   7      280.68      278.98     38.12 o
  -7  15   7      193.99      201.34     51.86 o
  -6  15   7      159.34      143.96     21.67 o
  -5  15   7      389.35      387.43     19.36 o
  -4  15   7      858.50      944.09     51.66 o
  -3  15   7     1400.97     1512.89     91.59 o
  -2  15   7      881.18      953.52     29.19 o
  -1  15   7      349.35      369.07     10.83 o
   0  15   7      138.71      123.19     17.05 o
   1  15   7      117.33      111.05     14.65 o
   2  15   7      170.99      187.39     15.25 o
   3  15   7      249.23      247.78     74.34 o
   4  15   7      150.49      136.13     37.82 o
 -12  16   7        1.20        0.60     38.12 o
 -10  16   7        1.19       11.24     21.87 o
  -9  16   7        0.01        6.62     12.14 o
  -8  16   7        0.11       15.85     25.88 o
  -7  16   7        1.42        2.21     10.83 o
  -6  16   7        0.94        8.73     11.84 o
  -5  16   7        0.12        5.32     10.13 o
  -4  16   7        1.76        6.42      8.13 o
  -3  16   7       31.09       28.79      9.33 o
  -2  16   7       52.09       70.02     58.49 o
  -1  16   7       35.00       34.81      6.72 o
   0  16   7       25.96       28.09      8.33 o
   1  16   7       11.94       20.36     16.15 o
   2  16   7        1.04       11.14     19.36 o
   3  16   7        6.27       10.63      5.42 o
   4  16   7        2.53       16.45     10.53 o
 -10  17   7       57.36       51.46      9.63 o
  -9  17   7      120.77       99.21     11.54 o
  -8  17   7       89.60       83.77     10.23 o
  -7  17   7       86.33       79.85     29.09 o
  -6  17   7       63.70       69.62     27.49 o
  -5  17   7      204.79      222.91     38.82 o
  -4  17   7      511.27      563.78     52.57 o
  -3  17   7      605.99      652.87     31.40 o
  -2  17   7      445.50      466.58     17.56 o
  -1  17   7      115.18      114.66     10.23 o
   0  17   7       57.55       61.19     34.11 o
   1  17   7       74.02       65.61     18.16 o
   2  17   7       57.38       60.29     18.86 o
   3  17   7       79.07       85.17     32.80 o
   4  17   7       79.08       82.16     24.38 o
   5  17   7       26.99       42.03     12.24 o
 -10  18   7        0.62        3.81      9.43 o
  -9  18   7        5.24       25.28     25.18 o
  -8  18   7       48.75       41.73      9.33 o
  -7  18   7       23.99       27.09     13.54 o
  -6  18   7        3.91       13.44     25.08 o
  -5  18   7       45.64       44.44     19.46 o
  -4  18   7       18.40       28.99     10.23 o
  -3  18   7        5.78       14.95     14.04 o
  -2  18   7       85.82       80.86      7.12 o
  -1  18   7      115.01      111.35     12.44 o
   0  18   7       11.81       14.95      4.51 o
   1  18   7        0.86        5.62      6.72 o
   2  18   7        4.63        6.82      5.22 o
   3  18   7        1.82        6.22      4.71 o
   4  18   7        4.85       10.13     10.33 o
   5  18   7       11.71       29.99     18.36 o
 -11  19   7       18.17       19.06     15.85 o
  -9  19   7       40.52       35.21      8.43 o
  -8  19   7       75.97       61.39      6.72 o
  -7  19   7      113.60       97.01     18.16 o
  -6  19   7      168.73      160.41     27.49 o
  -5  19   7      135.96      133.12     55.68 o
  -4  19   7       60.13       51.86     11.64 o
  -3  19   7       48.59       49.06      8.73 o
  -2  19   7      104.60      105.13     26.99 o
  -1  19   7      111.16      103.03     23.37 o
   0  19   7      195.87      185.39     17.05 o
   1  19   7      115.87      110.55     27.09 o
   2  19   7       62.99       50.66      6.72 o
   3  19   7       37.12       37.42     20.46 o
   4  19   7       14.46       23.67      9.53 o
  -9  20   7        0.05       15.45     16.75 o
  -8  20   7        6.27        8.83      7.72 o
  -7  20   7        1.57        9.43     10.13 o
  -6  20   7        0.77        9.73     21.37 o
  -5  20   7        4.04        7.12      8.83 o
  -4  20   7        3.50        8.53     10.03 o
  -3  20   7        5.12       11.34     13.04 o
  -2  20   7       36.46       31.90      6.22 o
  -1  20   7       31.02       31.00      8.03 o
   0  20   7        0.91       12.24     13.64 o
   1  20   7        2.62        6.52      6.82 o
   2  20   7        0.21        5.22      8.33 o
   3  20   7        0.27       12.44      7.52 o
   4  20   7        1.08        6.02     22.17 o
 -10  21   7        4.02       12.94     17.05 o
  -8  21   7       28.01       32.80      9.63 o
  -7  21   7      119.77      138.24     73.03 o
  -6  21   7      168.93      147.97     16.75 o
  -5  21   7      126.86      112.66     14.04 o
  -4  21   7       38.23       45.24     22.57 o
  -3  21   7       12.13       17.05     18.26 o
  -2  21   7       39.84       45.24     26.68 o
  -1  21   7      149.99      139.54     30.50 o
   0  21   7      169.01      164.12     16.75 o
   1  21   7       97.39      103.53     37.62 o
   2  21   7       46.53       43.34      5.62 o
   3  21   7        8.06       33.31     46.75 o
  -8  22   7        6.09       16.05     12.44 o
  -7  22   7        3.84       21.97     11.34 o
  -6  22   7        0.07       10.73     20.67 o
  -5  22   7        8.83       21.27     17.46 o
  -4  22   7       13.06       25.38      9.43 o
  -3  22   7        0.06        5.02     11.44 o
  -2  22   7        1.13       27.19     48.85 o
  -1  22   7        5.49       32.60     33.71 o
   0  22   7        0.91        7.82      7.42 o
   1  22   7        5.94       19.46      7.12 o
   2  22   7        4.38       28.99     42.53 o
  -9  23   7        6.12        3.11     26.28 o
  -7  23   7       23.93       35.91     28.79 o
  -6  23   7       33.20       57.38     33.71 o
  -5  23   7       20.92       25.38     12.24 o
  -4  23   7       22.11       26.48     12.44 o
  -3  23   7        8.83       14.85     14.45 o
  -2  23   7       16.73       37.02     12.04 o
  -1  23   7       43.71       37.92      7.93 o
   0  23   7       21.08       29.69      6.62 o
   1  23   7       22.70       37.92     31.50 o
   2  23   7       19.82       18.86     15.85 o
  -8  24   7        7.68       14.45     20.16 o
  -7  24   7        3.03        9.13     28.59 o
  -6  24   7        2.60       13.54     26.08 o
  -5  24   7        8.06       18.66      9.73 o
  -4  24   7       11.75       25.28     13.34 o
  -3  24   7        0.19       14.65     28.29 o
  -2  24   7       19.13       25.58     22.17 o
  -1  24   7       13.33       30.40     26.58 o
   0  24   7        0.01        9.53     11.14 o
   1  24   7        0.43       35.51     16.55 o
  -4  25   7       35.87       50.36     27.49 o
  -3  25   7       75.30       62.20      9.93 o
  -2  25   7       44.30       49.66     47.45 o
  -1  25   7       15.84       32.10     14.75 o
   0  25   7        9.96       23.07     13.14 o
  -7  26   7        0.01       21.97     35.01 o
  -6  26   7        0.18        3.51     22.27 o
  -1  26   7        0.13        5.42     10.23 o
  -5  27   7       15.54       40.03     33.31 o
  -4  27   7       33.77       41.03     39.83 o
  -3  27   7       49.63       51.36     39.63 o
  -2  27   7       28.79       41.33     30.90 o
  -1  27   7        9.18       11.34     24.78 o
  -7   0   8     1638.49     1744.22     42.63 o
  -6   0   8      866.35      826.72     31.30 o
  -5   0   8       59.89       30.30     21.97 o
  -4   0   8      117.88       89.48     36.31 o
  -3   0   8      304.72      327.94     17.35 o
  -2   0   8      406.90      384.42     13.54 o
  -1   0   8      980.29      965.76     22.87 o
 -10   1   8        5.68        9.83     12.14 o
  -8   1   8        3.71        9.83     10.33 o
  -7   1   8       80.16       86.88     16.75 o
  -6   1   8      566.28      548.03     14.14 o
  -5   1   8      310.30      350.01     33.61 o
  -4   1   8        4.40        8.53      4.71 o
  -3   1   8      189.06      174.15     16.25 o
  -2   1   8       40.68       79.65     48.45 o
  -1   1   8        2.79       11.34      5.72 o
   0   1   8       29.71       29.49      4.21 o
 -10   2   8      228.17      254.30     83.87 o
  -8   2   8      747.66      862.93     29.39 o
  -7   2   8      859.70      928.44    232.13 o
  -6   2   8      695.19      699.11     38.82 o
  -5   2   8      171.17      203.04     68.22 o
  -4   2   8       52.31       79.65     46.95 o
  -3   2   8      532.07      572.41     25.68 o
  -2   2   8      693.13      732.22     16.35 o
  -1   2   8      549.46      530.28     10.63 o
   0   2   8      604.12      634.41     55.48 o
 -10   3   8        0.07        5.12     12.94 o
  -8   3   8        1.44        5.82      9.63 o
  -7   3   8       97.95       98.01     13.74 o
  -6   3   8      673.81      789.30    402.17 o
  -5   3   8      963.38      941.48     80.45 o
  -4   3   8       66.50       63.20     14.95 o
  -3   3   8      224.26      218.59     21.87 o
  -2   3   8      129.82      157.10     98.41 o
  -1   3   8        0.38       20.67     20.97 o
   0   3   8       45.02       51.36     13.74 o
  -8   4   8      210.34      208.56     18.06 o
  -7   4   8      295.63      301.65     64.30 o
  -6   4   8      288.68      304.26     39.93 o
  -5   4   8     2248.05     2307.91     56.28 o
  -4   4   8     2678.53     2781.71    262.63 o
  -3   4   8      775.64      784.48     30.30 o
  -2   4   8      347.89      357.93     16.75 o
  -1   4   8       73.59       65.91      7.62 o
   0   4   8      174.02      174.75      5.02 o
 -11   5   8       11.95       34.51     19.36 o
  -8   5   8       53.28       40.93      9.73 o
  -7   5   8       99.12       84.97     16.35 o
  -6   5   8      236.37      263.53    131.12 o
  -5   5   8      442.97      595.99    371.88 o
  -4   5   8      105.10      102.73     11.74 o
  -3   5   8      221.56      215.08      8.13 o
  -2   5   8       94.12      103.43     21.87 o
  -1   5   8      116.30      109.95      7.32 o
   0   5   8       97.48       98.01     43.34 o
   1   5   8        8.42        7.82      5.42 o
  -7   6   8       64.23       55.88     14.85 o
  -6   6   8      286.97      309.58     40.33 o
  -5   6   8     1784.29     1829.89     25.28 o
  -4   6   8     2816.82     3029.29    186.49 o
  -3   6   8      772.39      802.54     65.91 o
  -2   6   8      363.67      394.95     16.25 o
  -1   6   8      203.30      195.32     40.23 o
   0   6   8       46.13       47.05      4.71 o
   1   6   8      399.75      429.36     12.24 o
 -12   7   8        0.03        8.83     12.14 o
 -11   7   8        0.09        8.63     11.84 o
 -10   7   8       58.36       26.89     24.18 o
  -8   7   8      250.69      229.33     18.16 o
  -7   7   8      124.29      109.25     37.72 o
  -6   7   8        0.18       31.40      9.73 o
  -5   7   8      259.58      289.82    119.48 o
  -4   7   8      394.91      405.48     17.86 o
  -3   7   8      366.55      355.43     31.30 o
  -2   7   8      143.53      159.40     43.54 o
  -1   7   8        0.07       19.56     15.45 o
   0   7   8       26.01       26.58      3.01 o
   1   7   8      236.44      225.21      6.42 o
   2   7   8        3.91        5.42      4.01 o
 -12   8   8       64.32       51.56     11.54 o
  -9   8   8      448.42      441.30     22.47 o
  -8   8   8      894.08      858.72     29.49 o
  -7   8   8      380.66      377.70     26.28 o
  -6   8   8     1698.30     1755.16     40.33 o
  -5   8   8      675.28      690.49     35.21 o
  -4   8   8     1099.70     1223.67    269.65 o
  -3   8   8     1337.74     1434.94     89.48 o
  -2   8   8     1015.65     1025.45     10.43 o
  -1   8   8      889.54      906.77     14.35 o
   0   8   8      929.46      935.46     50.26 o
   1   8   8      599.15      633.51     54.17 o
   2   8   8      238.90      243.67     43.74 o
  -9   9   8      142.80      132.22     16.65 o
  -8   9   8       62.00       68.32     15.35 o
  -7   9   8        1.37        9.93     10.03 o
  -6   9   8       81.16      106.04     28.79 o
  -5   9   8        5.99        9.73      7.22 o
  -4   9   8      245.32      270.36     17.15 o
  -3   9   8      285.12      262.93     14.14 o
  -2   9   8      354.28      398.76     93.09 o
  -1   9   8       26.54       56.48     56.48 o
   0   9   8       12.67       13.84      5.12 o
   1   9   8       23.04       16.45      6.42 o
   2   9   8       42.31       38.72      4.82 o
   3   9   8        2.72        7.42      3.31 o
 -11  10   8       33.29       26.38     11.44 o
 -10  10   8       29.42       24.28     11.64 o
  -9  10   8      161.13      117.77     14.04 o
  -8  10   8      749.20      815.58     99.62 o
  -7  10   8     1306.22     1271.73    146.86 o
  -6  10   8     1323.71     1345.66     22.77 o
  -5  10   8      350.43      331.45     20.06 o
  -4  10   8      141.44      160.31     28.59 o
  -3  10   8      932.77      958.53     49.56 o
  -2  10   8     1488.14     1458.22    143.86 o
  -1  10   8     1886.01     2003.64     42.43 o
   0  10   8     1136.24     1253.07     32.20 o
   1  10   8      509.45      536.70     18.06 o
   2  10   8       89.71       78.75      5.12 o
   3  10   8       64.30       59.49      5.32 o
 -12  11   8        1.37       36.82     23.88 o
 -11  11   8        1.57       27.69     60.99 o
 -10  11   8        0.38        8.23     16.95 o
  -9  11   8        2.26        7.82      9.13 o
  -8  11   8       10.13       15.35      8.43 o
  -7  11   8       28.01       26.08     12.64 o
  -6  11   8       25.82       32.20     12.44 o
  -5  11   8      137.75      146.06     48.05 o
  -4  11   8        1.28        3.91      7.93 o
  -3  11   8        0.07        7.02     14.04 o
  -2  11   8       10.71       58.89     50.26 o
  -1  11   8        0.15       14.25     19.06 o
   0  11   8        1.01        4.61      4.82 o
   1  11   8       24.30       28.39      6.92 o
   2  11   8        2.24        9.23     19.76 o
   3  11   8        0.93        3.81      4.41 o
   4  11   8        0.81        3.21      2.21 o
 -13  12   8       26.25       46.25     36.42 o
 -11  12   8       16.96       23.78     14.65 o
 -10  12   8       68.15       57.08      7.52 o
  -9  12   8       94.61       82.26     20.77 o
  -8  12   8      358.93      368.27     72.03 o
  -7  12   8      690.64      688.68     50.16 o
  -6  12   8      367.00      377.90     22.67 o
  -5  12   8      289.26      312.59      9.73 o
  -4  12   8      462.06      494.87     48.65 o
  -3  12   8      577.37      634.21    132.92 o
  -2  12   8      922.15      918.31     26.58 o
  -1  12   8      926.31     1002.27     41.93 o
   0  12   8      507.37      549.74     28.69 o
   1  12   8      334.20      345.89     13.44 o
   2  12   8      148.62      137.74     64.40 o
   3  12   8       59.32       52.06     11.74 o
   4  12   8       74.94       59.79      6.32 o
 -11  13   8        0.63       10.53     11.03 o
 -10  13   8        0.66       13.14     17.76 o
  -9  13   8       77.32       65.91      7.22 o
  -8  13   8       57.49       50.56     13.44 o
  -7  13   8        0.00       11.74     19.86 o
  -6  13   8      161.66      181.37     45.74 o
  -5  13   8       96.84       81.56     11.03 o
  -4  13   8       78.49       74.84      9.13 o
  -3  13   8      215.01      232.34     65.01 o
  -2  13   8      356.92      365.86     42.63 o
  -1  13   8       12.02       15.55      7.52 o
   0  13   8       14.12       16.45      4.01 o
   1  13   8       37.89       32.00      9.73 o
   2  13   8       23.80       21.37      9.83 o
   3  13   8        9.01       12.54      4.51 o
   4  13   8       28.47       29.59      7.72 o
 -11  14   8       87.19       79.05     12.04 o
 -10  14   8      149.41      141.95     34.61 o
  -9  14   8      165.47      152.88     35.51 o
  -8  14   8      161.24      141.25     19.46 o
  -7  14   8      213.79      205.15     24.68 o
  -6  14   8      352.07      358.74     29.79 o
  -5  14   8      741.45      732.72     52.17 o
  -4  14   8      863.70      912.59     25.98 o
  -3  14   8      685.49      712.46     21.87 o
  -2  14   8      513.18      547.03     25.38 o
  -1  14   8      368.84      392.44     48.95 o
   0  14   8      361.01      343.19     15.65 o
   1  14   8      227.48      221.60      9.23 o
   2  14   8      281.78      272.76     21.07 o
   3  14   8      162.29      145.76      7.12 o
   5  14   8       19.82       18.76      6.72 o
 -11  15   8        1.05       14.14     15.35 o
 -10  15   8        3.09       18.86     11.44 o
  -9  15   8       20.57       22.97     14.25 o
  -8  15   8       15.32       22.57     13.14 o
  -7  15   8        0.75        6.02      9.33 o
  -6  15   8        2.17        6.82     12.84 o
  -5  15   8        0.63       10.83      7.93 o
  -4  15   8       22.21       23.78     12.04 o
  -3  15   8        0.38        6.52      8.83 o
  -2  15   8        7.34       10.83      6.62 o
  -1  15   8        3.14        9.93      5.12 o
   0  15   8        3.13       11.24     16.35 o
   1  15   8        3.56        7.62      5.82 o
   2  15   8        0.00        4.11      6.42 o
   3  15   8        0.02       16.45      7.02 o
   5  15   8        0.47        7.02      9.13 o
 -12  16   8       25.40       45.54     30.20 o
 -11  16   8       64.22       56.28     23.88 o
 -10  16   8       93.39      102.52     62.70 o
  -9  16   8      118.49       94.80     16.85 o
  -8  16   8       11.01       14.14      9.63 o
  -7  16   8       26.31       26.58     11.84 o
  -6  16   8       76.26       68.22     13.24 o
  -5  16   8      666.67      662.00     49.86 o
  -4  16   8      710.70      734.02     16.75 o
  -3  16   8      470.21      469.79     17.15 o
  -2  16   8      153.81      158.70     19.76 o
  -1  16   8       38.93       41.73      8.53 o
   0  16   8       74.98       68.22     14.04 o
   1  16   8      132.71      123.69     11.03 o
   2  16   8      205.28      191.61     18.46 o
   3  16   8      143.28      131.52     37.52 o
 -11  17   8        2.88        8.33     18.96 o
 -10  17   8        0.02       11.03     23.57 o
  -9  17   8        3.12       11.34     20.77 o
  -8  17   8        0.00       10.23      9.53 o
  -7  17   8       21.62       28.59     22.27 o
  -6  17   8       87.79       96.81     41.43 o
  -5  17   8      119.25      138.64     46.45 o
  -4  17   8        5.23        8.03     10.83 o
  -3  17   8        0.08        5.32      8.63 o
  -2  17   8        2.35       10.73     13.14 o
  -1  17   8        1.69        7.42      8.13 o
   0  17   8        7.79       11.74     10.63 o
   1  17   8       15.40       22.57     12.24 o
   2  17   8        3.44        4.61      5.82 o
   3  17   8        1.47        9.53     10.03 o
   4  17   8        7.72        8.83     16.35 o
  -9  18   8       47.51       52.17     20.77 o
  -8  18   8       36.28       51.66     28.29 o
  -7  18   8       59.58       54.17      8.63 o
  -6  18   8      103.26      111.45     30.10 o
  -5  18   8      154.14      148.07     12.14 o
  -4  18   8      140.03      130.21     29.89 o
  -3  18   8      113.71      106.24     11.74 o
  -2  18   8      112.12      101.32      6.32 o
  -1  18   8       68.02       60.69     10.93 o
   0  18   8       85.05       80.15     53.57 o
   1  18   8       61.31       55.27     18.26 o
   2  18   8       48.25       41.93      4.41 o
   3  18   8       39.54       45.14     10.13 o
   4  18   8       22.78       11.54     23.67 o
 -11  19   8        1.03       13.34     29.89 o
  -9  19   8        4.46        8.33      6.42 o
  -8  19   8        2.30        9.53      9.03 o
  -7  19   8       15.92       19.26     18.66 o
  -6  19   8       67.84       61.09     12.44 o
  -5  19   8       60.12       54.57     12.34 o
  -4  19   8        0.06        6.82      9.73 o
  -3  19   8        6.90       17.76     16.15 o
  -2  19   8       10.65       17.86     13.54 o
  -1  19   8        1.52       14.04     14.35 o
   0  19   8       21.93       31.70     32.70 o
   1  19   8       22.81       33.61     28.39 o
   2  19   8        5.51       15.55     20.36 o
   3  19   8        0.14        3.91     10.03 o
  -9  20   8       38.67       34.81     11.03 o
  -8  20   8      120.88      111.55     29.89 o
  -7  20   8      157.38      149.87     25.28 o
  -6  20   8      126.51      116.47     12.34 o
  -5  20   8       25.05       25.58      9.13 o
  -4  20   8        9.72       19.26     11.84 o
  -3  20   8       55.20       61.09     17.66 o
  -2  20   8      108.70      103.93     12.44 o
  -1  20   8      169.00      166.03     24.58 o
   0  20   8      126.65      131.01     56.38 o
   1  20   8       52.30       55.38     27.29 o
   2  20   8       11.71       14.45      8.63 o
   3  20   8        4.10       15.35     19.36 o
 -10  21   8        0.37       12.74     30.50 o
  -7  21   8        2.41       10.23      7.72 o
  -6  21   8        6.10       19.86     12.54 o
  -5  21   8        0.20       12.14      8.93 o
  -4  21   8        2.73       15.65      9.03 o
  -3  21   8        2.52       10.33      9.53 o
  -2  21   8        0.00        7.62     16.15 o
  -1  21   8        1.72       13.24     22.57 o
   0  21   8        0.07       10.33     19.46 o
   1  21   8        0.50       18.36     21.27 o
  -7  22   8       81.15       75.24     32.90 o
  -6  22   8       45.95       52.67     21.37 o
  -5  22   8       10.16       29.89     21.47 o
  -4  22   8       13.80       20.16     15.45 o
  -3  22   8       19.09       31.10     15.95 o
  -2  22   8       46.55       50.96     20.36 o
  -1  22   8       69.83       70.22     16.25 o
   0  22   8       23.58       34.31     16.75 o
   1  22   8       15.24       27.29     11.44 o
   2  22   8        3.26       10.43      8.03 o
  -9  23   8        5.68       35.21     34.01 o
  -8  23   8        8.56        9.03     16.85 o
  -7  23   8        0.73        1.71     20.87 o
  -6  23   8       15.85       32.50     14.25 o
  -5  23   8        7.85       19.66     11.14 o
  -4  23   8        0.09       23.88     36.62 o
  -3  23   8       12.98       20.26     13.54 o
  -2  23   8       13.12       25.78     22.47 o
  -1  23   8        0.77       14.95     23.57 o
   0  23   8        4.02       24.08     31.30 o
   1  23   8        4.99       13.44     13.34 o
  -8  24   8       12.67       19.26     12.04 o
  -5  24   8       20.90       25.28     14.14 o
  -4  24   8       34.05       36.52     18.06 o
  -3  24   8       26.04       50.66     37.32 o
  -2  24   8       20.46       49.26     63.70 o
  -1  24   8       13.11       15.35     18.66 o
   0  24   8       11.32       27.89     13.64 o
  -5  25   8        1.42       30.70     23.78 o
  -4  25   8        0.41        9.43     13.54 o
  -3  25   8        2.50       27.59     16.15 o
  -2  25   8        4.55       41.23     18.36 o
  -1  25   8        0.04       18.86     15.25 o
  -6  26   8       18.61       36.62     36.11 o
  -5  26   8       47.92       44.34     34.01 o
  -4  26   8       50.22       79.85     30.10 o
  -2  26   8        9.71       13.54     27.69 o
  -9   1   9     1013.33     1028.86     31.00 o
  -8   1   9     1109.53     1247.55     63.40 o
  -7   1   9     1207.35     1313.16     67.31 o
  -6   1   9      394.40      434.78     74.44 o
  -5   1   9     1004.86      972.38     53.47 o
  -4   1   9      848.21      932.45     19.56 o
  -3   1   9     1393.15     1458.02     23.27 o
  -2   1   9     1121.29     1217.75     63.60 o
  -1   1   9      765.88      802.44     10.63 o
 -10   2   9       96.20       94.70     18.16 o
  -9   2   9        0.49       63.50     22.07 o
  -8   2   9       29.39       30.40     11.24 o
  -7   2   9      271.61      264.54     14.04 o
  -6   2   9      198.89      201.54      8.63 o
  -5   2   9       20.97       55.98     23.88 o
  -4   2   9        0.75       23.88     17.96 o
  -3   2   9      131.77      129.61      7.22 o
  -2   2   9        8.61       19.26     35.41 o
  -1   2   9       16.15       42.94     34.81 o
  -9   3   9      452.94      426.45     25.08 o
  -8   3   9      710.95      737.23     31.30 o
  -7   3   9      924.91      996.76    185.09 o
  -6   3   9     1431.76     1446.48     24.28 o
  -5   3   9     1153.56     1187.66     43.94 o
  -4   3   9     1092.12     1052.53    139.54 o
  -3   3   9      819.46      889.21     43.34 o
  -2   3   9      814.47      843.27     19.86 o
  -1   3   9      528.28      526.87     12.24 o
   0   3   9      532.61      529.38      7.93 o
 -14   4   9        1.30        0.60     37.52 o
 -10   4   9       16.51        8.73     23.37 o
  -9   4   9        0.07       16.35     13.54 o
  -8   4   9       98.62       82.96     12.14 o
  -7   4   9      240.97      215.48     13.84 o
  -6   4   9       96.27      130.81     30.30 o
  -5   4   9      109.75      178.97     49.96 o
  -4   4   9       41.52       36.01     15.55 o
  -3   4   9      169.86      187.69     30.10 o
  -2   4   9      336.34      323.12     15.85 o
  -1   4   9      182.43      209.56     34.21 o
   0   4   9      321.27      323.22     17.25 o
  -8   5   9      139.48      174.05     38.72 o
  -7   5   9      531.23      525.56     16.65 o
  -6   5   9     1188.24     1128.87    239.26 o
  -5   5   9     1539.20     1657.65     37.12 o
  -4   5   9     1119.20     1199.50     96.10 o
  -3   5   9      388.15      435.78     88.18 o
  -2   5   9      169.16      153.79     11.24 o
  -1   5   9      180.73      201.04     22.17 o
   0   5   9       68.97       72.43      9.63 o
  -8   6   9        0.26       31.90     71.73 o
  -7   6   9       28.02       19.66     13.44 o
  -6   6   9       21.69       10.33     23.78 o
  -5   6   9      235.43      279.18    245.48 o
  -4   6   9      229.37      234.94     10.53 o
  -3   6   9      206.01      198.13      6.72 o
  -2   6   9       41.81       41.13     10.63 o
  -1   6   9       44.91       46.85     15.25 o
   0   6   9       11.73        9.83      7.32 o
   1   6   9        2.36        6.62      7.42 o
 -12   7   9       59.72       79.25     18.36 o
  -9   7   9       52.87       47.15     11.74 o
  -8   7   9      159.24      133.52     11.84 o
  -7   7   9      192.71      194.42     18.56 o
  -6   7   9     1008.52     1065.37    661.69 o
  -5   7   9      385.25      373.38     95.20 o
  -4   7   9      608.91      665.31     16.15 o
  -3   7   9      496.47      540.11    103.33 o
  -2   7   9      344.02      330.55      7.52 o
  -1   7   9      400.25      399.87     10.53 o
   0   7   9      316.93      326.33      9.03 o
   1   7   9      391.68      392.44     12.84 o
  -9   8   9       59.73       72.03     18.66 o
  -8   8   9        2.35       11.34      7.93 o
  -7   8   9       29.24       28.89     17.15 o
  -6   8   9        1.26       14.85     13.04 o
  -5   8   9       71.51       71.73     23.78 o
  -4   8   9      216.86      207.96     62.10 o
  -3   8   9      282.05      264.64      9.63 o
  -2   8   9       59.84       60.49     19.16 o
  -1   8   9       29.14       33.31      6.02 o
   0   8   9       15.12       18.76     17.46 o
   1   8   9        3.46        8.13      6.62 o
 -12   9   9       29.70       14.04     23.78 o
  -9   9   9      488.93      524.66     28.39 o
  -8   9   9      540.93      545.93     92.69 o
  -7   9   9      244.16      264.34     20.46 o
  -6   9   9      279.38      290.32     10.23 o
  -5   9   9      102.86      101.92     18.76 o
  -4   9   9      294.56      304.36     22.07 o
  -3   9   9      569.68      608.63    136.73 o
  -2   9   9      506.44      541.61     15.35 o
  -1   9   9      428.48      421.33     18.26 o
   0   9   9      439.28      458.45      6.92 o
   1   9   9       59.33       56.48      8.13 o
   2   9   9       35.31       31.40     10.63 o
 -12  10   9        0.31       18.36     43.04 o
 -11  10   9        6.39       12.84     17.46 o
 -10  10   9        1.63        6.92     15.15 o
  -9  10   9        6.93       13.94     12.14 o
  -8  10   9        5.56        6.72      9.63 o
  -7  10   9        4.81        9.93     14.45 o
  -6  10   9       28.37       23.17      6.92 o
  -5  10   9      121.74      104.13     27.39 o
  -4  10   9       35.42       38.62     12.54 o
  -3  10   9       87.31       79.35     14.65 o
  -2  10   9       80.52       77.04     13.14 o
  -1  10   9       10.80       36.42     52.17 o
   0  10   9        0.24        5.52     15.45 o
   1  10   9        7.62        8.63      6.92 o
   2  10   9        0.20        1.91      4.41 o
 -12  11   9        2.99        5.42     11.74 o
 -10  11   9       17.29        8.33     21.97 o
  -9  11   9      114.64       94.00     10.93 o
  -8  11   9      145.02      139.94     22.17 o
  -7  11   9      209.31      201.24     18.46 o
  -6  11   9        0.51        4.21     11.74 o
  -5  11   9      117.31       96.20     23.37 o
  -4  11   9      192.98      203.34     48.15 o
  -3  11   9      317.00      329.24     18.26 o
  -2  11   9      667.49      705.63     21.57 o
  -1  11   9      440.35      462.46     32.90 o
   0  11   9      210.86      220.90     24.38 o
   1  11   9       61.81       65.51     24.88 o
   2  11   9       23.89       26.68     17.66 o
 -13  12   9        3.37       11.24     26.89 o
 -11  12   9        3.58       13.24     19.56 o
 -10  12   9       30.88       35.91     15.05 o
  -9  12   9       23.27       45.34     30.80 o
  -8  12   9        7.48       15.95     18.96 o
  -7  12   9       27.07       30.30     10.33 o
  -6  12   9       20.77       29.19      8.53 o
  -5  12   9       39.60       40.63      9.93 o
  -4  12   9       40.13       34.71      9.53 o
  -3  12   9       83.42       93.19     20.26 o
  -2  12   9       13.70       15.75     13.24 o
  -1  12   9        0.38        4.92      8.53 o
   0  12   9       34.31       31.60     11.74 o
   1  12   9       28.30       23.27      8.43 o
   2  12   9        1.25       10.33      5.02 o
   3  12   9       16.98       21.37      5.12 o
 -11  13   9       30.62       29.09      5.92 o
 -10  13   9       63.65       66.31     11.34 o
  -9  13   9       60.60       66.51     16.95 o
  -8  13   9      114.37      100.42     22.67 o
  -7  13   9      114.91      120.08     42.94 o
  -6  13   9      103.07       96.51     35.01 o
  -5  13   9      193.16      202.94     32.90 o
  -4  13   9      216.36      201.24     44.24 o
  -3  13   9      117.18      114.86     24.38 o
  -2  13   9      201.46      225.11     46.45 o
  -1  13   9      173.89      183.48     22.07 o
   0  13   9      152.76      164.82     33.00 o
   1  13   9      121.54      114.66     10.53 o
   2  13   9       95.74       89.18     38.72 o
   3  13   9       49.54       44.54      5.72 o
 -11  14   9        4.48        9.43     25.28 o
 -10  14   9       11.28       17.05     13.94 o
  -9  14   9       23.01       32.60     20.77 o
  -8  14   9        1.04        8.53     11.94 o
  -7  14   9       20.40       31.10     16.45 o
  -6  14   9        6.82        9.03      7.42 o
  -5  14   9       43.68       48.25     15.65 o
  -4  14   9       36.15       31.40      6.52 o
  -3  14   9       66.09       66.81     27.99 o
  -2  14   9       30.16       35.01     15.55 o
  -1  14   9        0.41        4.21      7.02 o
   0  14   9        3.42        6.92      4.92 o
   1  14   9        0.04        9.03     20.06 o
   2  14   9       16.18       18.26      4.82 o
 -12  15   9       45.87       36.62     28.89 o
 -10  15   9       59.95       64.10     12.54 o
  -9  15   9       22.31       29.59     19.96 o
  -8  15   9       14.57       22.67     12.64 o
  -7  15   9       74.42       61.70     11.64 o
  -6  15   9      279.42      259.72     42.03 o
  -5  15   9      324.18      304.46     26.78 o
  -4  15   9      198.31      207.16     31.10 o
  -3  15   9      201.79      212.87     32.80 o
  -2  15   9       58.76       58.59      8.13 o
  -1  15   9       72.80       72.53     11.24 o
   0  15   9       96.92       94.10     23.88 o
   1  15   9      177.53      165.72      9.23 o
   2  15   9      159.42      131.12      6.82 o
 -10  16   9        1.15       37.02     73.33 o
  -9  16   9        0.18        5.32     11.03 o
  -8  16   9        5.61       18.06     25.68 o
  -7  16   9       17.78       18.36     12.54 o
  -6  16   9       37.47       32.60      8.03 o
  -5  16   9       10.59       17.66     16.45 o
  -4  16   9        3.22        6.42      9.33 o
  -3  16   9        0.89        4.82      8.83 o
  -2  16   9        6.15       11.84      5.92 o
  -1  16   9        9.07       14.65     14.35 o
   0  16   9        8.49       11.64     10.03 o
   1  16   9        5.36       12.24      7.32 o
   2  16   9        0.61        5.92     10.13 o
   3  16   9        0.03        3.81     15.45 o
 -11  17   9       27.90       31.50     20.57 o
 -10  17   9       28.15       14.35     18.86 o
  -9  17   9       13.73       23.78     17.35 o
  -8  17   9        8.37       15.45     10.63 o
  -7  17   9       70.06       57.38      9.63 o
  -6  17   9      169.16      152.08     16.75 o
  -5  17   9      193.51      197.22     24.98 o
  -4  17   9      126.93      140.54     30.20 o
  -3  17   9       87.09       98.71     25.28 o
  -2  17   9       34.63       36.11      5.82 o
  -1  17   9       39.37       48.85     31.80 o
   0  17   9       66.48       62.30      5.12 o
   1  17   9      108.71       94.20     25.28 o
   2  17   9       74.23       64.00      7.52 o
 -11  18   9        0.06        9.63     19.86 o
  -9  18   9        5.05        6.72      8.03 o
  -8  18   9        6.83        8.83     12.34 o
  -7  18   9       36.46       40.93     21.97 o
  -6  18   9       30.09       29.59     10.13 o
  -5  18   9        2.55       12.44     13.14 o
  -4  18   9        0.18        5.02      7.82 o
  -3  18   9        0.03        3.71      7.22 o
  -2  18   9        5.36       10.43      8.13 o
  -1  18   9       26.38       30.10      7.42 o
   0  18   9       55.09       54.07      9.63 o
   1  18   9       28.45       37.22      6.42 o
  -9  19   9       79.92       77.24     19.76 o
  -8  19   9      108.38       93.50     11.34 o
  -7  19   9       86.04       75.54     14.85 o
  -6  19   9       68.58       73.23     30.30 o
  -5  19   9       39.69       53.47     16.45 o
  -4  19   9       70.13       80.66     44.84 o
  -3  19   9      116.18      112.05     21.57 o
  -2  19   9      127.06      118.78     19.96 o
  -1  19   9      102.42       98.11      7.62 o
   0  19   9       70.86       70.92      8.73 o
   1  19   9       22.46       19.66     12.44 o
   2  19   9       14.20       18.96     18.46 o
 -10  20   9        1.26       13.14     17.96 o
  -8  20   9        1.59       18.36     26.28 o
  -7  20   9       14.04       33.81     33.51 o
  -6  20   9       12.14       22.27      8.73 o
  -5  20   9        0.27       10.13     16.25 o
  -4  20   9        4.28       27.49     15.05 o
  -3  20   9        0.59        5.52      7.42 o
  -2  20   9        3.27       10.73     14.75 o
  -1  20   9       15.40       18.76     10.83 o
   0  20   9       11.72       25.48      6.62 o
   1  20   9        3.86       12.44     10.33 o
   2  20   9        0.27       13.14     22.27 o
  -7  21   9       82.42       79.45     33.71 o
  -6  21   9       30.40       41.93     17.56 o
  -5  21   9       37.82       32.60      6.42 o
  -4  21   9       51.79       55.17     16.45 o
  -3  21   9       77.97       86.57     55.78 o
  -2  21   9      108.21       95.30     13.74 o
  -1  21   9       97.94       91.39     22.47 o
   0  21   9       36.63       44.84     20.16 o
  -9  22   9        0.55       25.58     68.02 o
  -7  22   9        7.90        6.62     32.20 o
  -6  22   9        3.95       14.35     19.66 o
  -5  22   9        0.18        7.32     11.54 o
  -4  22   9        1.86       21.37     26.78 o
  -3  22   9        3.18        8.23      7.72 o
  -2  22   9        0.01       10.33     13.24 o
  -1  22   9        0.51       14.45     21.77 o
   0  22   9        4.60       19.46     12.84 o
  -8  23   9       36.55       42.84     37.22 o
  -5  23   9       38.47       31.10      9.33 o
  -4  23   9       49.47       47.75      6.92 o
  -3  23   9       35.17       39.12     15.65 o
  -2  23   9       45.39       46.35     36.62 o
  -1  23   9       29.72       44.34     15.05 o
   0  23   9       14.49       32.80     20.16 o
  -7  24   9       11.39       27.79     33.81 o
  -3  24   9        8.25       12.34      9.53 o
  -2  24   9        3.72       25.68     14.35 o
  -5  25   9       47.07       49.76     11.34 o
  -4  25   9       40.00       37.32     34.41 o
  -3  25   9       25.86       40.93     32.60 o
  -7   0  10      674.38      706.64     20.16 o
  -6   0  10      622.96      618.06     23.88 o
  -5   0  10      556.73      615.65     21.27 o
  -4   0  10      859.28      878.28     62.60 o
  -3   0  10     1595.25     1847.15     28.19 o
  -2   0  10     1303.19     1384.78     20.06 o
  -1   0  10      959.15     1038.39     11.44 o
  -9   1  10        0.37       20.57     13.94 o
  -7   1  10       31.33       29.69      6.62 o
  -6   1  10        4.28        4.82      8.83 o
  -5   1  10       45.55       56.28     26.28 o
  -4   1  10      153.48      256.81     97.11 o
  -3   1  10       70.04       72.83     13.84 o
  -2   1  10        3.28        2.61      2.81 o
  -1   1  10       41.10       54.57     17.56 o
  -7   2  10      774.34      866.34     25.78 o
  -6   2  10     1027.20     1104.80    119.08 o
  -5   2  10      716.76      762.21     14.55 o
  -4   2  10     1320.96     1404.04     54.37 o
  -3   2  10     1462.03     1582.41    101.52 o
  -2   2  10     1223.04     1299.61     83.66 o
  -1   2  10      691.79      705.33      6.12 o
  -8   3  10        6.06        4.11     25.38 o
  -7   3  10        6.22       16.55     23.78 o
  -6   3  10        1.42        5.82      6.82 o
  -5   3  10        0.89       68.72     66.81 o
  -4   3  10      213.63      245.48     62.10 o
  -3   3  10        2.48        3.21      5.02 o
  -2   3  10        7.14       11.34      4.61 o
  -1   3  10      155.88      206.85     10.23 o
  -7   4  10      650.30      725.90     57.18 o
  -6   4  10      800.35      883.70     48.25 o
  -5   4  10     1313.53     1349.87     59.29 o
  -4   4  10      668.90      684.57     14.14 o
  -3   4  10      228.58      238.35     46.65 o
  -2   4  10      262.49      294.43     18.46 o
  -1   4  10      304.18      306.97      8.13 o
  -7   5  10        2.93        5.82     12.54 o
  -6   5  10        9.51       10.03      8.53 o
  -5   5  10       17.43       64.20     20.97 o
  -4   5  10        9.50       20.87     37.42 o
  -3   5  10       10.80       15.35      9.33 o
  -2   5  10       17.22       16.05      3.51 o
  -1   5  10       19.57       18.06      7.62 o
   0   5  10       18.63       23.27      4.82 o
 -10   6  10       28.31       21.97     10.23 o
  -7   6  10      497.20      511.12     23.07 o
  -6   6  10      545.05      615.35     63.10 o
  -5   6  10     1197.97     1233.91     19.96 o
  -4   6  10      494.05      482.93     56.08 o
  -3   6  10      202.41      198.23     29.89 o
  -2   6  10      111.53      113.56     17.25 o
  -1   6  10      159.49      151.58     28.09 o
   0   6  10      347.23      385.02     19.06 o
 -12   7  10        4.25        2.11     23.17 o
  -9   7  10       23.21       27.09     16.75 o
  -7   7  10       53.97       53.17     11.54 o
  -6   7  10      108.87      125.50     15.55 o
  -5   7  10       16.41       30.60     41.23 o
  -4   7  10      101.64      100.92     15.65 o
  -3   7  10        0.03        2.01      3.91 o
  -2   7  10        7.72       16.55      4.11 o
  -1   7  10       42.98       45.95     20.87 o
   0   7  10       18.40       21.77     10.93 o
 -12   8  10       52.30       58.49     17.66 o
  -9   8  10      220.68      181.98      9.03 o
  -7   8  10      107.39       92.19     13.94 o
  -6   8  10      284.12      270.76     12.94 o
  -5   8  10       68.44       79.95     15.45 o
  -4   8  10      216.04      214.78     19.06 o
  -3   8  10      252.88      280.89     28.59 o
  -2   8  10      137.43      132.92     18.26 o
  -1   8  10      164.61      158.80     10.83 o
   0   8  10      171.40      156.50     18.96 o
   1   8  10       35.27       30.80     13.44 o
  -7   9  10       97.41      101.22     34.11 o
  -6   9  10        0.40        1.61      7.42 o
  -5   9  10        0.81        7.12      7.22 o
  -4   9  10       77.06       69.52     10.43 o
  -3   9  10       29.42       24.18      7.62 o
  -2   9  10        0.85        1.61      6.32 o
  -1   9  10       37.27       31.00      5.52 o
   0   9  10       13.29       15.55      9.63 o
   1   9  10       15.86       16.45      4.82 o
 -11  10  10       30.40       28.09     24.78 o
 -10  10  10       97.24      117.87     23.27 o
  -9  10  10      219.35      237.55    117.67 o
  -8  10  10      121.94      102.32     22.67 o
  -7  10  10       82.21       69.32     15.45 o
  -6  10  10       26.98       20.06      7.52 o
  -5  10  10        5.28       13.34     12.24 o
  -4  10  10       78.64       69.82      7.12 o
  -3  10  10      273.34      283.20     41.03 o
  -2  10  10      292.04      298.65     24.68 o
  -1  10  10      132.70      147.07     20.67 o
   0  10  10        4.98        7.62      7.62 o
   1  10  10        2.27        4.41      5.92 o
 -13  11  10        0.37       15.25     19.56 o
 -11  11  10        1.22        9.53     15.05 o
 -10  11  10        8.51       11.84     14.65 o
  -9  11  10        1.04       11.74     17.05 o
  -8  11  10        9.91       14.75      7.02 o
  -7  11  10        0.71        6.02     13.74 o
  -6  11  10        2.89       21.57     17.66 o
  -5  11  10        1.84        7.22      5.12 o
  -4  11  10       13.64       13.54     14.95 o
  -3  11  10        1.67        2.11      9.43 o
  -2  11  10        6.81       12.64      6.22 o
  -1  11  10        6.94        9.83      5.72 o
   0  11  10       12.72       14.95      8.53 o
   1  11  10        1.02        1.91      7.93 o
   2  11  10        2.27        4.41      1.61 o
 -11  12  10       23.55       27.99     17.96 o
 -10  12  10       67.70       64.81     28.19 o
  -9  12  10      105.03      100.02     35.71 o
  -8  12  10      103.97       97.91     16.75 o
  -7  12  10       60.49       61.70     26.08 o
  -6  12  10       15.67       22.27      9.73 o
  -5  12  10       55.62       63.30     24.58 o
  -4  12  10       98.92      100.02     23.47 o
  -3  12  10       98.80       97.61     16.55 o
  -2  12  10      208.50      211.07     18.16 o
  -1  12  10       66.10       60.29      7.02 o
   0  12  10        7.06        8.03      3.01 o
   1  12  10       25.54       28.09     16.45 o
   2  12  10       32.51       25.98      5.32 o
 -11  13  10       16.19       32.20     27.09 o
 -10  13  10        5.72       16.35     18.26 o
  -9  13  10        0.77       15.75     12.34 o
  -8  13  10       18.05       24.98     11.34 o
  -7  13  10       20.38       29.29      9.63 o
  -6  13  10        2.66        9.63      9.43 o
  -5  13  10       25.04       28.19      8.83 o
  -4  13  10       82.51       77.04     15.15 o
  -3  13  10       63.68       62.20     15.75 o
  -2  13  10        2.94        9.93      9.93 o
  -1  13  10       38.45       34.01      4.41 o
   0  13  10        8.23       11.54     13.24 o
   1  13  10        9.47       17.66     11.64 o
 -10  14  10       37.91       39.22     16.95 o
  -9  14  10       31.36       34.11     11.64 o
  -8  14  10       68.08       59.19     11.03 o
  -7  14  10       77.09       72.43     12.64 o
  -6  14  10      120.53      146.46     85.27 o
  -5  14  10       89.38       85.57     15.25 o
  -4  14  10       44.32       41.33      9.73 o
  -3  14  10       22.16       18.26      5.92 o
  -2  14  10       23.13       23.57      6.82 o
  -1  14  10       46.25       51.86     24.48 o
   0  14  10       87.28       83.66     21.47 o
   1  14  10       65.77       56.48      7.32 o
 -12  15  10        0.40        9.93     21.67 o
 -10  15  10        0.58       12.24     15.55 o
  -9  15  10        0.75       11.34     10.93 o
  -8  15  10       14.75       18.56     11.84 o
  -7  15  10       10.24       31.70     19.96 o
  -6  15  10        1.23       11.64     17.25 o
  -5  15  10        0.23        9.83      7.93 o
  -4  15  10        0.39       13.94     22.27 o
  -3  15  10        0.01        5.32      8.33 o
  -2  15  10        0.80        5.92      9.83 o
  -1  15  10        6.19       12.24      4.51 o
   0  15  10        0.00        5.42      8.53 o
   1  15  10        4.27        1.91     11.64 o
 -10  16  10       17.88       26.68     15.25 o
  -9  16  10       13.52       16.05      8.13 o
  -8  16  10       34.35       36.52     12.54 o
  -7  16  10      138.72      122.79     12.04 o
  -6  16  10      188.22      172.04     26.99 o
  -5  16  10      245.32      238.66     29.89 o
  -4  16  10      104.76       98.71     20.16 o
  -3  16  10       38.75       38.22     12.44 o
  -2  16  10        4.19       11.74      7.93 o
  -1  16  10       35.33       38.52     14.04 o
   0  16  10      106.09       97.01     11.44 o
   1  16  10       85.45       66.71      7.93 o
   2  16  10       24.35       24.78     18.66 o
 -11  17  10       10.18       26.58     24.68 o
 -10  17  10       10.27       12.54     19.06 o
  -9  17  10        2.81       11.64     20.87 o
  -8  17  10        0.97        7.22      9.53 o
  -7  17  10        0.00        7.72      8.53 o
  -6  17  10        0.65        7.72     13.74 o
  -5  17  10       10.37       22.37     10.53 o
  -4  17  10       20.30       29.59     20.06 o
  -3  17  10        3.15       20.77      7.22 o
  -2  17  10        1.00       12.54      7.93 o
  -1  17  10       13.28       17.56      6.02 o
   0  17  10        6.76       15.85     16.05 o
   2  17  10        1.69        3.31     10.03 o
 -11  18  10       18.62       25.28     24.78 o
  -9  18  10       33.56       16.65     23.57 o
  -8  18  10       45.22       48.75     41.23 o
  -7  18  10       68.69       71.02     15.45 o
  -6  18  10       82.65       86.27     35.51 o
  -5  18  10       68.26       58.49     18.66 o
  -4  18  10       79.03       79.45     32.00 o
  -3  18  10       63.32       57.18     11.94 o
  -2  18  10       52.77       57.58     25.08 o
  -1  18  10       56.55       52.06     13.94 o
   0  18  10       56.90       52.57     14.65 o
   1  18  10       33.87       28.89      7.93 o
 -10  19  10        6.49       12.04     18.76 o
  -8  19  10        3.89       19.16     53.57 o
  -7  19  10        3.15       19.66     14.75 o
  -6  19  10        0.03       23.88     27.79 o
  -5  19  10        1.77       17.66     17.76 o
  -4  19  10        6.58       15.45     15.55 o
  -3  19  10        1.05        9.53     15.55 o
  -2  19  10        6.60       11.64      8.43 o
  -1  19  10       31.54       29.59      7.22 o
   0  19  10       11.45       25.08     19.56 o
   1  19  10        0.06        9.93      6.72 o
  -7  20  10       46.48       37.92     13.44 o
  -6  20  10       49.19       51.06     25.48 o
  -5  20  10       44.44       53.77     22.87 o
  -4  20  10       80.01       73.43      9.13 o
  -3  20  10      130.46      119.18     15.15 o
  -2  20  10      111.17       96.51      7.12 o
  -1  20  10       64.18       50.76      6.72 o
  -9  21  10        2.10       35.11     49.56 o
  -6  21  10        1.57       17.35     23.07 o
  -5  21  10        3.42       14.14     18.66 o
  -4  21  10        0.12       22.77     17.56 o
  -3  21  10        2.72       38.82     67.51 o
  -2  21  10        1.42       10.43     14.75 o
  -8  22  10       50.29       24.88     36.72 o
  -6  22  10       24.67       27.69     39.63 o
  -5  22  10       42.76       45.44     16.65 o
  -4  22  10       50.93       42.74     22.57 o
  -3  22  10       69.79       56.58      7.02 o
  -1  22  10       34.64       50.76     18.26 o
  -7  23  10        9.54       34.91     53.07 o
  -2  23  10        0.11       17.46     38.02 o
  -5  24  10       38.14       42.13     21.67 o
  -4  24  10       36.28       17.66     33.71 o
  -9   1  11      225.16      228.92     21.07 o
  -8   1  11      122.34       59.59     23.57 o
  -7   1  11       89.47       73.53      6.42 o
  -6   1  11      124.37      131.42     25.18 o
  -5   1  11      452.56      480.02     85.27 o
  -4   1  11      870.66      984.82     16.75 o
  -3   1  11     1010.97     1083.23     93.40 o
  -2   1  11      397.75      440.49     12.84 o
  -9   2  11       28.16       14.65     19.86 o
  -7   2  11        4.47       28.69     50.56 o
  -6   2  11      118.28      111.15     57.78 o
  -5   2  11      369.39      404.08     31.70 o
  -4   2  11      189.34      254.10    247.38 o
  -3   2  11        5.63       10.03     13.64 o
  -2   2  11       19.59       18.26      4.71 o
  -8   3  11      251.94      284.20     24.48 o
  -7   3  11      279.30      305.57     14.85 o
  -6   3  11      485.42      491.46     21.57 o
  -5   3  11      221.36      231.43     56.98 o
  -4   3  11      310.68      328.14     18.16 o
  -3   3  11      207.09      230.23     43.04 o
  -2   3  11      309.39      324.23     33.81 o
  -1   3  11      272.66      265.74      5.32 o
 -10   4  11        5.47       10.13     10.83 o
  -9   4  11        1.66       28.09     18.76 o
  -7   4  11       23.99       26.48     25.08 o
  -6   4  11       95.36       86.57     13.04 o
  -4   4  11      112.92      117.47     23.07 o
  -3   4  11        3.17       10.13     14.45 o
  -2   4  11       21.70       20.57     10.83 o
  -1   4  11        0.04        4.31      5.32 o
 -12   5  11       54.94       56.68     15.25 o
  -7   5  11      600.71      594.18     22.17 o
  -6   5  11      596.28      617.76     84.07 o
  -5   5  11      509.80      550.14     20.97 o
  -4   5  11       73.75       69.22     18.36 o
  -3   5  11       47.01       52.17      9.53 o
  -2   5  11      262.78      282.49     18.06 o
  -1   5  11      382.54      438.89     29.89 o
  -7   6  11       32.80       32.60     24.88 o
  -6   6  11       83.41       82.26     53.87 o
  -5   6  11        2.84        4.21      7.52 o
  -4   6  11       30.93       71.43    116.07 o
  -3   6  11      125.10      122.19     24.88 o
  -2   6  11      105.50       98.81     12.44 o
  -1   6  11       42.89       43.04      8.53 o
  -8   7  11      278.15      263.73    140.95 o
  -7   7  11      422.61      419.73     24.08 o
  -6   7  11      378.55      399.56     46.45 o
  -5   7  11      241.18      232.74     53.87 o
  -4   7  11      111.36       99.72     20.06 o
  -3   7  11       81.00       77.85     11.94 o
  -2   7  11      124.24      132.02     24.38 o
  -1   7  11      185.78      178.36      7.22 o
   0   7  11      153.69      145.26     14.65 o
  -8   8  11      156.35      122.39     44.04 o
  -7   8  11       75.08       56.08     15.35 o
  -6   8  11        5.46        8.53      5.02 o
  -5   8  11        2.44       15.05     34.21 o
  -4   8  11        0.81       15.55     10.33 o
  -3   8  11       94.35       96.30     13.04 o
  -2   8  11      176.00      176.36     18.56 o
  -1   8  11       44.67       44.04      5.22 o
   0   8  11        2.10        3.71      5.12 o
 -13   9  11       18.43       21.17     28.69 o
  -8   9  11       85.23       63.00     10.93 o
  -7   9  11       76.77       66.21     10.73 o
  -6   9  11       66.61       61.39     39.02 o
  -5   9  11      105.95      101.52     17.56 o
  -4   9  11      326.57      311.89     13.54 o
  -3   9  11      342.69      345.89      8.93 o
  -2   9  11      117.59      116.57     20.67 o
  -1   9  11       57.47       54.97      6.62 o
   0   9  11       27.23       25.08      9.73 o
  -9  10  11        0.48       18.56     17.15 o
  -8  10  11        2.96        8.93     14.25 o
  -7  10  11       13.28       13.74      8.63 o
  -6  10  11       12.62       10.33     11.64 o
  -5  10  11        0.10        7.22      9.73 o
  -4  10  11        0.96       16.35     21.57 o
  -3  10  11        0.04        6.32      6.62 o
  -2  10  11       18.05       16.55      6.52 o
  -1  10  11        9.74       10.13      6.02 o
   0  10  11        0.13        7.82     18.16 o
 -11  11  11      119.08       96.30     21.37 o
 -10  11  11      175.01      164.32    117.67 o
  -9  11  11      219.56      187.29     41.13 o
  -8  11  11       94.06       83.26     19.56 o
  -7  11  11       90.80       86.98     14.85 o
  -6  11  11       45.09       50.36     18.76 o
  -5  11  11      236.31      223.71     40.13 o
  -4  11  11      310.23      321.82     29.99 o
  -3  11  11      302.78      288.71      9.83 o
  -2  11  11      106.06      105.33     24.08 o
  -1  11  11        4.04        9.43      8.93 o
   0  11  11        1.84       16.05     18.76 o
 -11  12  11        8.32       19.96     27.79 o
 -10  12  11        0.21       41.73     88.48 o
  -9  12  11       18.58       18.06     11.94 o
  -8  12  11       16.70       20.46     13.64 o
  -7  12  11        3.50       12.34     19.96 o
  -6  12  11        8.62       14.45     10.53 o
  -5  12  11       50.06       45.34     10.63 o
  -4  12  11       15.29       16.35     11.54 o
  -3  12  11        1.35        7.02      6.52 o
  -2  12  11       27.62       29.99      7.32 o
  -1  12  11       11.05       15.65     12.84 o
   0  12  11        0.01        4.01      7.62 o
 -10  13  11       76.27       68.42     24.58 o
  -9  13  11       91.13       77.34     13.24 o
  -8  13  11      112.41       97.91     16.15 o
  -7  13  11       78.87       80.86     25.78 o
  -6  13  11      128.81      118.78      8.53 o
  -5  13  11      111.84      116.87     38.52 o
  -4  13  11      101.25       90.39     13.74 o
  -3  13  11       79.82       82.76      8.83 o
  -2  13  11       88.69       82.26      4.92 o
  -1  13  11       45.40       43.04     14.04 o
   0  13  11       43.51       40.23     16.25 o
 -12  14  11        2.90       14.04     39.83 o
 -10  14  11        3.96        9.13     13.14 o
  -9  14  11       18.53       23.27     11.84 o
  -8  14  11       38.05       40.43     28.49 o
  -7  14  11       11.67       11.34      8.73 o
  -6  14  11        2.45       14.14     28.29 o
  -5  14  11       18.69       25.48      7.02 o
  -4  14  11        2.11       11.94      7.72 o
  -3  14  11        3.56       13.64     12.64 o
  -2  14  11       43.97       40.43     20.16 o
  -1  14  11       12.57       15.45      5.12 o
   0  14  11        1.59        6.52     16.15 o
   1  14  11        3.06       14.65     12.34 o
 -10  15  11       23.86       18.76     11.94 o
  -9  15  11       50.46       49.06     12.24 o
  -8  15  11      151.77      133.82     33.31 o
  -7  15  11      198.11      178.06     57.18 o
  -6  15  11      236.29      234.34     35.41 o
  -5  15  11       97.41       89.78     16.65 o
  -4  15  11       26.65       42.84     11.94 o
  -3  15  11       16.02       19.36     11.34 o
  -2  15  11       29.70       46.55     40.73 o
  -1  15  11       85.13       77.95     11.24 o
   0  15  11       66.13       61.19     11.64 o
   1  15  11       23.45       27.39     16.25 o
 -11  16  11        9.21       20.26     42.43 o
  -9  16  11        4.81       18.26     56.28 o
  -8  16  11        6.81       11.84     11.34 o
  -7  16  11        9.02       20.36     10.13 o
  -6  16  11       17.18       24.48     20.57 o
  -5  16  11       45.21       53.67     18.56 o
  -4  16  11       28.30       29.89     12.84 o
  -3  16  11       13.65       20.06     16.25 o
  -2  16  11        4.52       11.94      6.92 o
  -1  16  11        0.98        8.73      7.62 o
   1  16  11        1.22       10.43     17.66 o
  -8  17  11       74.24       76.64     33.91 o
  -7  17  11      134.15      120.88     42.84 o
  -6  17  11      128.08      128.31     32.90 o
  -5  17  11       79.99       75.44     19.36 o
  -4  17  11       33.50       31.30      9.13 o
  -3  17  11       16.87       26.68      8.33 o
  -2  17  11       41.17       43.54     20.87 o
  -1  17  11       79.98       68.22     15.15 o
   0  17  11       55.18       42.94      8.63 o
 -10  18  11        1.05       24.48     17.66 o
  -8  18  11        2.09       19.16     19.26 o
  -7  18  11        2.91       19.66      8.33 o
  -6  18  11       15.50       31.70     29.99 o
  -5  18  11       31.00       39.02      9.03 o
  -4  18  11       14.71       19.16     16.55 o
  -3  18  11        0.03       15.45     21.57 o
  -2  18  11        7.93       14.35      9.13 o
   0  18  11        2.18        9.63      8.83 o
  -7  19  11       31.09       25.28     14.65 o
  -6  19  11       36.81       37.02     22.77 o
  -5  19  11       41.86       39.83     16.05 o
  -4  19  11       86.84       77.14      7.52 o
  -3  19  11       78.28       62.40      8.93 o
  -2  19  11       48.64       39.22     13.84 o
  -6  20  11        9.00       33.91     20.97 o
  -5  20  11       13.52       18.76     13.24 o
  -4  20  11        6.66       23.57     21.87 o
  -3  20  11        1.58       12.34     12.64 o
  -7  21  11        8.19        4.01     28.29 o
  -4  21  11       56.47       50.26     16.55 o
  -7  22  11        3.08       20.36     19.16 o
  -6  22  11        0.22        7.22     29.69 o
  -5  22  11        0.07       19.26     14.85 o
  -4  22  11        0.04        5.62     20.06 o
  -3  22  11        2.57        9.63     16.75 o
  -6   0  12       78.21       89.78     13.54 o
  -5   0  12      440.88      482.53     33.41 o
  -4   0  12      377.57      403.28     79.95 o
  -3   0  12      120.28      118.88      9.13 o
  -2   0  12       18.22       19.16      2.71 o
  -6   1  12       84.14       78.25      8.63 o
  -5   1  12       92.32       85.17     11.24 o
  -4   1  12        2.31        7.32      9.53 o
  -3   1  12        4.55        9.13      4.82 o
  -2   1  12        1.97        6.62      5.72 o
  -8   2  12       42.90       41.63     16.65 o
  -6   2  12       66.80       71.13     54.07 o
  -5   2  12       80.64       73.33     29.29 o
  -4   2  12      202.21      209.56     22.07 o
  -3   2  12       81.49       82.26     18.76 o
  -2   2  12       43.48       43.54      7.22 o
  -8   3  12        0.06        5.42      9.93 o
  -7   3  12       19.27       14.75     10.13 o
  -6   3  12       47.66       61.59     14.04 o
  -5   3  12       59.22       45.64      7.22 o
  -4   3  12        9.19       10.53      7.22 o
  -3   3  12       45.87       41.73      5.62 o
  -2   3  12        2.00        4.61      2.01 o
  -7   4  12      194.63      189.30     12.84 o
  -6   4  12      187.78      195.92     15.75 o
  -5   4  12       29.92       28.39      6.72 o
  -4   4  12       15.03       20.06      6.02 o
  -3   4  12      105.59       97.11     22.77 o
  -2   4  12      221.19      215.48      8.63 o
  -8   5  12        0.23       36.82     20.16 o
  -7   5  12        2.85        7.02     14.35 o
  -6   5  12       13.45       20.26     13.54 o
  -5   5  12        8.10       10.03     11.44 o
  -4   5  12       10.12       15.65      8.53 o
  -3   5  12        3.60       10.33      4.41 o
  -2   5  12        4.20        6.22      2.91 o
 -10   6  12       60.01       68.82     52.17 o
  -9   6  12      191.71      164.62     18.66 o
  -8   6  12      342.09      358.74     22.67 o
  -6   6  12      209.66      237.85     47.45 o
  -5   6  12      120.47      106.54     36.21 o
  -4   6  12       20.09       20.97      8.63 o
  -3   6  12      156.12      149.27     17.96 o
  -2   6  12      242.98      259.62     16.85 o
  -1   6  12      195.73      186.59      6.92 o
  -7   7  12        3.25        1.20     20.26 o
  -6   7  12        2.28       12.54     28.89 o
  -5   7  12        5.75       10.53      9.23 o
  -4   7  12       48.48       50.36     16.85 o
  -3   7  12      161.14      157.60     37.92 o
  -2   7  12       48.91       42.43      8.13 o
  -1   7  12        0.60        6.72      4.61 o
  -9   8  12      122.36       61.19     24.98 o
  -7   8  12      187.92      181.07     54.77 o
  -6   8  12      169.83      156.09     43.74 o
  -5   8  12      181.60      170.24     50.76 o
  -4   8  12      252.75      269.65     34.81 o
  -3   8  12      172.54      199.53     21.67 o
  -2   8  12      119.08      103.83     16.65 o
  -1   8  12      101.25       89.98     30.90 o
  -8   9  12        0.03        9.43     10.13 o
  -7   9  12        0.42        7.52      8.83 o
  -6   9  12       45.61       54.57     27.89 o
  -5   9  12        3.86        7.42     12.04 o
  -4   9  12       14.74       12.24      3.91 o
  -3   9  12       34.37       39.22     23.37 o
  -2   9  12       29.84       27.49      5.42 o
  -1   9  12        0.54        4.11      3.91 o
 -10  10  12      151.26      114.76     12.04 o
  -9  10  12      115.16      110.15     32.60 o
  -8  10  12       89.73       81.76     18.96 o
  -7  10  12      143.64      154.29     52.37 o
  -6  10  12      198.28      207.06     41.03 o
  -5  10  12      439.24      481.52     74.54 o
  -4  10  12      427.41      446.31     26.89 o
  -3  10  12      172.74      192.31     23.47 o
  -2  10  12       37.85       33.91      8.23 o
  -1  10  12       21.08       20.57      5.32 o
   0  10  12       33.65       25.08      4.51 o
 -12  11  12        0.00       10.63     34.81 o
 -10  11  12        3.61       15.05     21.27 o
  -9  11  12       14.58       16.45     11.03 o
  -8  11  12        0.75        3.41     10.63 o
  -7  11  12        0.00       16.65     12.14 o
  -6  11  12        0.76        9.03      9.03 o
  -5  11  12        3.83       15.25     25.18 o
  -4  11  12        0.12        9.13     14.65 o
  -3  11  12        8.55       12.84      4.41 o
  -2  11  12        0.20        3.61      4.41 o
  -1  11  12        0.43        4.92      5.12 o
 -12  12  12       46.28       39.53     27.69 o
 -10  12  12       91.58       76.14     10.03 o
  -9  12  12      115.83      112.26     32.80 o
  -8  12  12      123.70      128.51     53.87 o
  -7  12  12      122.65      119.98     43.74 o
  -6  12  12      210.38      187.29     37.02 o
  -5  12  12      340.99      356.83     93.40 o
  -4  12  12      264.30      273.87     41.03 o
  -3  12  12      151.71      170.84     35.81 o
  -2  12  12       77.74       83.66     21.97 o
  -1  12  12       34.13       31.50      6.42 o
 -10  13  12        9.67       14.75     16.55 o
  -9  13  12       11.72       19.26     30.90 o
  -8  13  12        0.92       12.54     25.68 o
  -7  13  12        0.24        7.32     14.14 o
  -6  13  12       32.17       37.82     10.13 o
  -5  13  12       10.47       17.66      8.63 o
  -4  13  12        9.88       12.04      9.33 o
  -3  13  12       21.05       27.89     14.65 o
  -2  13  12       17.30       30.80     30.30 o
  -1  13  12        0.24        7.62      9.03 o
   0  13  12        5.13       17.35      8.73 o
  -9  14  12      100.60       90.29     28.69 o
  -8  14  12      150.36      137.03     53.17 o
  -7  14  12      138.39      136.83     73.83 o
  -6  14  12      151.51      160.21     69.22 o
  -5  14  12       55.53       58.79     23.57 o
  -4  14  12       55.90       52.77     19.96 o
  -3  14  12       81.64       83.36     23.07 o
  -2  14  12       94.35       79.95      8.23 o
   0  14  12       38.21       37.32      8.13 o
 -11  15  12        1.43       11.84     30.20 o
  -9  15  12        1.53       18.06     18.06 o
  -8  15  12        2.38       31.30     31.00 o
  -7  15  12        0.03       19.36     13.94 o
  -6  15  12        0.33       20.87     11.74 o
  -5  15  12        1.60       20.06     22.57 o
  -4  15  12        8.75       23.17     16.65 o
  -3  15  12       11.47       12.54      7.72 o
  -2  15  12        6.70       35.91     54.57 o
   0  15  12        0.10       19.06     14.35 o
 -10  16  12       24.17       11.74     26.08 o
  -9  16  12       61.67       50.56     16.15 o
  -8  16  12      116.89       90.99      8.83 o
  -7  16  12      137.33      131.32     31.40 o
  -6  16  12       83.15       75.34     12.54 o
  -5  16  12       27.60       26.28     14.45 o
  -4  16  12       17.10       22.47      8.33 o
  -3  16  12       44.82       60.09     29.09 o
  -2  16  12       78.11       63.00     13.84 o
  -1  16  12       72.98       65.91     21.97 o
 -10  17  12        1.25       12.84     27.69 o
  -8  17  12        0.29       20.46     19.66 o
  -7  17  12        7.74       10.53     10.03 o
  -6  17  12       19.31       33.91     27.59 o
  -5  17  12       16.08       17.15      8.93 o
  -4  17  12        0.20       10.93     11.24 o
  -3  17  12        1.07       14.85     19.26 o
  -2  17  12        0.13        3.11     15.45 o
  -1  17  12        2.34        6.02      8.73 o
  -9  18  12       24.85       49.16     32.30 o
  -7  18  12       49.73       45.74     11.54 o
  -6  18  12       42.37       36.11      8.33 o
  -5  18  12       37.10       30.80      9.63 o
  -4  18  12       46.82       41.03     11.24 o
  -3  18  12       38.49       58.59     20.67 o
  -2  18  12       41.18       37.82     14.95 o
  -8  19  12        1.68       50.06     40.23 o
  -6  19  12        7.96       22.97     34.11 o
  -5  19  12        1.94       24.38     18.16 o
  -6   1  13      203.20      193.51     15.45 o
  -5   1  13      202.34      214.38     34.91 o
  -4   1  13       69.49       65.01      7.93 o
  -3   1  13        5.98        8.73      6.92 o
  -6   2  13        7.23        8.53      7.12 o
  -5   2  13       13.68       10.13      4.41 o
  -4   2  13       51.00       46.85      4.51 o
  -3   2  13       18.70       16.85      2.81 o
  -9   3  13      103.83       90.89     15.85 o
  -7   3  13       61.23       30.80     19.26 o
  -6   3  13       58.59       63.40     13.14 o
  -5   3  13       17.02       21.47     23.47 o
  -4   3  13       66.69       67.91     25.38 o
  -3   3  13       60.95       52.27      7.12 o
  -2   3  13       51.26       44.84     14.65 o
  -5   4  13       21.11       30.60     46.95 o
  -4   4  13       42.83       35.21      5.62 o
  -3   4  13       15.43       15.15      6.02 o
  -2   4  13        3.73        5.62      2.91 o
  -8   5  13      285.24      279.89     21.67 o
  -6   5  13       37.43       43.74     13.04 o
  -5   5  13       47.75       38.72     16.45 o
  -4   5  13       71.41       69.02     13.14 o
  -3   5  13      225.44      241.87     10.83 o
  -2   5  13      134.41      127.30      7.12 o
 -12   6  13        2.33        1.20     38.32 o
  -8   6  13       19.03       22.07     12.94 o
  -6   6  13       17.54       29.09     11.54 o
  -5   6  13        8.15       22.07     14.35 o
  -4   6  13        0.13        0.00     17.25 o
  -3   6  13        0.10        3.21      4.21 o
  -2   6  13        9.81       14.45      6.82 o
  -8   7  13      192.43      174.95     15.55 o
  -6   7  13       64.03       58.69     12.84 o
  -5   7  13      102.28       83.36     19.36 o
  -4   7  13      112.81      111.65      9.23 o
  -3   7  13      142.77      155.29     23.78 o
  -2   7  13      110.18      120.58     10.13 o
 -10   8  13        0.60       32.60     21.17 o
  -6   8  13       29.51       22.37      7.82 o
  -5   8  13        0.72        3.31      7.22 o
  -4   8  13       15.96       20.16      7.72 o
  -3   8  13        7.33       17.15     13.24 o
  -2   8  13        7.60       10.03      6.32 o
 -12   9  13       42.63       57.18     30.30 o
 -10   9  13       69.11       64.50     19.26 o
  -8   9  13       40.12       33.71      8.63 o
  -7   9  13      107.89      112.05     54.37 o
  -6   9  13      181.87      194.52     61.39 o
  -5   9  13      195.58      219.70     44.54 o
  -4   9  13      160.31      148.17     52.06 o
  -3   9  13       53.70       62.10     41.83 o
  -1   9  13       56.50       40.23      6.62 o
 -10  10  13        0.81        7.52      8.43 o
  -9  10  13        1.09        6.12      7.82 o
  -8  10  13        3.38       19.76     23.67 o
  -7  10  13       10.40       37.82     79.75 o
  -6  10  13       13.67       20.36     11.14 o
  -5  10  13        0.33       11.14      7.02 o
  -4  10  13        0.83       19.26     21.87 o
  -3  10  13        3.36        8.13      5.22 o
  -1  10  13        0.37       10.13      6.32 o
  -9  11  13       48.76       38.82      9.13 o
  -8  11  13       48.84       61.49     20.16 o
  -7  11  13      118.20      109.85     50.56 o
  -6  11  13      268.45      258.72     10.13 o
  -5  11  13      258.02      250.99     43.34 o
  -4  11  13      112.95      113.66     22.57 o
  -3  11  13       48.73       53.87     14.04 o
  -1  11  13       46.29       34.31      6.22 o
 -11  12  13        1.30       24.38     30.70 o
  -9  12  13        5.91       22.67     19.16 o
  -8  12  13        1.62       14.95     12.04 o
  -7  12  13        5.07       16.05     15.85 o
  -6  12  13        8.45       16.65     10.03 o
  -5  12  13        2.95       13.44     11.44 o
  -4  12  13        9.34       12.54      7.22 o
  -3  12  13        2.65        6.22      7.42 o
  -1  12  13        0.87        5.82      7.12 o
 -11  13  13       25.70       43.24     36.42 o
  -9  13  13       55.25       50.46     16.25 o
  -8  13  13       61.12       65.41     24.78 o
  -7  13  13       74.87       69.22     13.34 o
  -6  13  13      115.04      102.22     16.05 o
  -5  13  13       83.79       73.53     17.25 o
  -4  13  13       83.43       76.64      6.52 o
  -3  13  13       80.33       67.31      6.92 o
  -2  13  13       62.29       52.06      7.82 o
  -1  13  13       40.21       37.52     21.17 o
  -8  14  13        4.32       27.19     20.06 o
  -7  14  13       22.36       39.93     18.46 o
  -6  14  13        8.87       25.28     25.88 o
  -5  14  13        1.36       29.29     41.83 o
  -4  14  13        6.41       34.31     54.17 o
  -2  14  13        0.17        6.32      5.02 o
 -10  15  13       26.52       31.40     32.40 o
  -9  15  13       56.84       64.50     17.56 o
  -8  15  13       75.03       72.33     17.05 o
  -7  15  13       44.62       41.83     16.65 o
  -6  15  13       13.71       31.00     38.32 o
  -5  15  13       12.12       14.95      9.23 o
  -4  15  13       40.49       37.42      9.33 o
  -2  15  13       53.45       44.24      7.02 o
  -9  16  13        0.25       28.09     18.76 o
  -7  16  13        0.15        9.63     27.69 o
  -6  16  13        0.37       15.25     23.17 o
  -5  16  13        0.00      -16.35     66.11 o
  -4  16  13        1.90       11.03     15.85 o
  -3  16  13        0.72        4.01     13.24 o
  -8  17  13       60.66       60.49     29.39 o
  -6  17  13       18.26       33.00     14.65 o
  -5  17  13       26.62       29.49     15.15 o
  -4  17  13       34.41       48.85     17.76 o
  -6  18  13        0.01       29.49     18.56 o
  -7   0  14      325.91      317.51     20.67 o
  -6   0  14      249.41      235.55     16.45 o
  -4   0  14       45.93       40.43      7.12 o
  -7   1  14        0.39       20.26     52.37 o
  -6   1  14        0.11        3.21      7.32 o
  -5   1  14        9.85        5.52      9.03 o
  -4   1  14        8.42       18.66      4.82 o
  -3   1  14        1.71        1.81      3.71 o
  -7   2  14      123.62      117.47     17.25 o
  -6   2  14      113.24      111.95     14.04 o
  -5   2  14       93.45       85.07     39.22 o
  -4   2  14       78.43       72.33      8.53 o
  -7   3  14        0.01        7.72     11.74 o
  -6   3  14       14.68       15.55     15.95 o
  -5   3  14       22.28       23.67     14.45 o
  -4   3  14       26.05       23.78      5.12 o
  -3   3  14        2.30        5.82     13.34 o
  -8   4  14       92.93       71.63     12.94 o
  -6   4  14       77.92       63.50     11.54 o
  -5   4  14       53.77       56.38     46.75 o
  -4   4  14      103.94       96.71     10.53 o
  -3   4  14       86.58       76.04      9.73 o
  -8   5  14        4.58        2.21     19.86 o
  -7   5  14        6.02        2.91     15.75 o
  -6   5  14       20.64       17.05      6.92 o
  -5   5  14       12.53       13.74     16.45 o
  -4   5  14       12.85       11.64     13.04 o
  -8   6  14      100.09       86.98     11.74 o
  -7   6  14       43.81       20.26     19.26 o
  -6   6  14       49.81       43.94     11.74 o
  -4   6  14       84.88       80.76      7.42 o
  -9   7  14       12.63       12.04     10.03 o
  -7   7  14       18.32       20.16     12.34 o
  -6   7  14        1.43        0.60     22.67 o
  -5   7  14        0.64       11.34     16.65 o
  -4   7  14        0.14        8.63      7.42 o
  -9   8  14       21.01       16.75      9.93 o
  -8   8  14       38.23       58.59     19.06 o
  -7   8  14       52.21       82.16     19.96 o
  -6   8  14       42.54       59.69     16.25 o
  -5   8  14       55.08       59.49     30.90 o
  -4   8  14       55.21       48.95     11.44 o
  -2   8  14       36.56       27.19      7.52 o
  -9   9  14        2.59       14.25     15.35 o
  -8   9  14       20.21       20.26     11.64 o
  -7   9  14        7.78       13.14     22.37 o
  -6   9  14        2.94       14.95      6.42 o
  -5   9  14        0.04        7.72      9.13 o
  -4   9  14        0.51       26.78     11.74 o
  -2   9  14        1.16       10.43      5.22 o
  -9  10  14        3.32        1.40     23.78 o
  -8  10  14       35.04       31.20     11.84 o
  -7  10  14       77.88       81.36     41.83 o
  -6  10  14       81.39       78.15      8.33 o
  -5  10  14       59.81       66.61     16.25 o
  -4  10  14       22.50       25.08     16.15 o
  -2  10  14       13.11       17.35     16.95 o
 -10  11  14        1.61       29.99     23.67 o
  -7  11  14        0.32       21.07     44.04 o
  -6  11  14        0.20       24.28     52.57 o
  -5  11  14        1.42       26.99     55.07 o
  -4  11  14        1.75       10.43     19.26 o
  -3  11  14        0.14        7.93      7.52 o
 -10  12  14        8.41       12.24     20.26 o
  -8  12  14       29.95       26.28     23.27 o
  -7  12  14       50.65       77.14     56.38 o
  -6  12  14       62.59       68.42      9.23 o
  -5  12  14       41.17       45.54     10.63 o
  -4  12  14       22.46       27.19     12.04 o
  -3  12  14       27.98       22.77      5.52 o
  -9  13  14        3.22        1.71     25.38 o
  -8  13  14       15.60       58.49     36.01 o
  -7  13  14        4.04       20.77     40.63 o
  -6  13  14        0.41       12.54     19.16 o
  -4  13  14        1.56       15.25     11.14 o
  -9  14  14       25.48       30.80     31.60 o
  -7  14  14        9.70       16.75     14.45 o
  -5  14  14       12.59       11.34     13.54 o
  -6  15  14        0.01       11.24     15.75 o
  -5  15  14        0.01        7.82     26.08 o
  -4   1  15       35.08       22.17      7.52 o
  -5   2  15       15.57      -13.14     13.14 o
  -4   2  15        4.20        7.62      7.72 o
  -5   3  15       67.02       52.97     10.23 o
  -4   3  15       86.06       59.89      5.92 o
  -5   4  15        1.68       -5.82      9.63 o
  -4   4  15        2.20        6.92      7.62 o
  -4   5  15       77.79       59.09      4.82 o
  -8   6  15        0.02        0.00     20.57 o
  -7   6  15        0.32       13.34     11.44 o
  -4   6  15        0.26       13.84     11.24 o
  -3   6  15        1.95        6.32      6.02 o
  -7   7  15       21.02       21.27      6.82 o
  -6   7  15       26.83       32.10      9.33 o
  -4   7  15       43.78       41.93      4.11 o
  -7   8  15        0.37        4.41     14.14 o
  -6   8  15        7.22       11.74      5.62 o
  -5   8  15        5.94        5.82     16.75 o
  -4   8  15        1.16       13.64     11.74 o
 -10   9  15        4.89       12.84     26.78 o
  -7   9  15       30.40       36.42     18.76 o
  -6   9  15       22.96       20.77      7.93 o
  -5   9  15       12.76       18.06     17.66 o
  -4   9  15        6.78       11.34     16.15 o
  -9  10  15        0.05       38.12     27.49 o
  -7  10  15        0.10       17.05     23.17 o
  -5  10  15        0.74        6.42     19.86 o
  -8  11  15       37.88       76.94     28.79 o
  -6  11  15       33.87       30.40     20.77 o
  -7  12  15        0.01       11.34     16.95 o
  -7   1  16        1.75        9.13     15.35 o
  -7   2  16       40.72       47.05     15.95 o
  -6   3  16        0.38        7.02     13.04 o
  -6   4  16       35.83       34.01      9.73 o
 
